# Supplementary material for: Erythroid lineage chromatin accessibility maps facilitate identification and validation of NFIX as a fetal hemoglobin repressor
Source: Commun Biol. 2023 Jun 14;6:640. doi: 10.1038/s42003-023-05025-4 (PMC10267139; doi:10.1038/s42003-023-05025-4)
Supplement: Supplementary file 4 — Supplementary Data 2 [file 42003_2023_5025_MOESM4_ESM.xlsx]

## Sheet: Figure 2
Figure 2b.
	Pop. 3		Pop. 4		Pop. 5		Pop. 6
BM	0.0925	0.0724	0.1947	0.1696	0.217	0.2181	0.188	0.2062
CB	0.0395	0.0397	0.1024	0.1104	0.0815	0.0619	0.069	0.0648
Figure 2c.
HUDEP-2	HUDEP-1
0.0366	0.011
0.0399	0.0098

## Sheet: Figure 3
Figure 3a
	shCtrl		shNFIX #1		shNFIX #2
Day 4	0.056167	0.054723	0.001002	0.001057	0.003217	0.003176
Day 7	0.055408	0.057768	0.002962	0.002	0.002439	0.002229
Day 10	0.051096	0.057286	0.001937	0.003132	0.001857	0.002961
Figure 3c CpG-162
	shCtrl	shNFIX #1	shNFIX #2
Day 4	76.1	72.6	72.8
Day 7	70.4	48	51.6
Day 10	67.4	27.1	33.6
Day 14	67.8	23.3	22.6
Figure 3c All CpGs
	shCtrl	shNFIX #1	shNFIX #2
Day 4	85.6	85	84.4
Day 7	80.9	71.8	71.5
Day 10	83.5	54.7	54.4
Day 14	80.1	46.7	48.3
Figure 3d
	shCtrl	BCL11A KD	LRF KD	shNFIX #1	shNFIX #2
Day 4	6.43773	20.3518	28.7031	26.4482	28.1403
Day 7	3.10646	36.8308	39.9137	45.7338	45.3866
Day 10	3.86696	45.8261	57.5959	48.8761	51.6079
Day 14	8.44847	54.4975	78.2548	59.5337	64.6497
Figure 3g
	shCtrl	shNFIX #1	shNFIX #2
HBG mRNA	3.065	74.62	67.305
F-cells	17.3	92.3	88.7
HbF	1.7	50.3	44.3

## Sheet: Figure 4
Figure 4a
	Day 7 rep 1		Average Biorep 1	Day 7 Rep 2		Average Biorep 2
Empty	0.038434	0.044325	0.0413795	0.020732	0.021665	0.0211985
NFIX	0.599073	0.713332	0.656203	0.509178	0.310441	0.40981
Figure 4c
Day 7	Empty		NFIX
	Biorep 1	Biorep 2	Biorep 1	Biorep 2
HBG/(HBB+HBG+HBD+HBE)%	77.9333	81.4925	48.9129	47.9564

## Sheet: Supplementary Figure 6
Supplementary Figure 6b
	BCL11A
	BM	CB
Pop 3	10.6389	9.98879
Pop 4	10.8077	10.3164
Pop 5	10.6846	10.2187
Pop 6	11.6471	10.9985
Pop 7	13.5016	11.5596
Supplementary Figure 6d
	shCtrl	shNFIX #1	shNFIX #2
Day 4	8.10366	7.84497	8.15812
Day 7	9.60643	9.51691	9.88707
Day 10	8.83425	8.84807	9.53292
Supplementary Figure 6f
	ZBTB7A
	BM	CB
Pop 3	8.7751	8.96409
Pop 4	9.61626	9.32838
Pop 5	9.5529	9.2432
Pop 6	9.8967	10.3099
Pop 7	11.7432	11.7386
Supplementary Figure 6h
	shCtrl	shNFIX #1	shNFIX #2
Day 4	10.3015	8.58661	9.72493
Day 7	10.5661	8.41502	9.99951
Day 10	11.353	10.3443	11.3345
