# Supplementary material for: Erythroid lineage chromatin accessibility maps facilitate identification and validation of NFIX as a fetal hemoglobin repressor
Source: Commun Biol. 2023 Jun 14;6:640. doi: 10.1038/s42003-023-05025-4 (PMC10267139; doi:10.1038/s42003-023-05025-4)
Supplement: Supplementary file 5 — Supplementary Data 1 [file 42003_2023_5025_MOESM5_ESM.xlsx]

## Sheet: bm_cb_motif_enrichments
Gene_symbol	ensembl_ID	motif	motif_ID	populations	enriched_in	log2_odds_ratio	pvalue	fdr
AHR	ENSG00000106546	AHR (Transfac)	Motif3884	1-2	BM	-0.700878	0.0232622	0.188489
AHR	ENSG00000106546	AHR (Transfac)	Motif3884	3-5	BM	-0.717356	7.16384e-06	8.56853e-05
AHR	ENSG00000106546	AHR (Transfac)	Motif3884	6-7	BM	-0.448188	0.0454792	0.273823
AHR	ENSG00000106546	AHR (Transfac)	Motif3884	1-2	CB	-0.772464	0.0432183	0.220178
AHR	ENSG00000106546	AHR (Transfac)	Motif3884	3-5	CB	-0.277444	0.128385	0.625278
AHR	ENSG00000106546	AHR (Transfac)	Motif3884	6-7	CB	-0.36211	0.0323892	0.217091
AHR	ENSG00000106546	AHR (Transfac)	Motif4257	1-2	BM	-0.267469	0.403494	0.869378
AHR	ENSG00000106546	AHR (Transfac)	Motif4257	3-5	BM	-0.45884	0.00135991	0.00900032
AHR	ENSG00000106546	AHR (Transfac)	Motif4257	6-7	BM	-0.109185	0.597748	0.906504
AHR	ENSG00000106546	AHR (Transfac)	Motif4257	1-2	CB	-0.267406	0.485077	0.796623
AHR	ENSG00000106546	AHR (Transfac)	Motif4257	3-5	CB	0.0621924	0.724419	1
AHR	ENSG00000106546	AHR (Transfac)	Motif4257	6-7	CB	0.123663	0.426878	0.729213
ARNTL	ENSG00000133794	ARNTL (JASPAR)	Motif2272	1-2	BM	-0.414263	0.299682	0.789739
ARNTL	ENSG00000133794	ARNTL (JASPAR)	Motif2272	3-5	BM	-0.522702	0.00483946	0.0245369
ARNTL	ENSG00000133794	ARNTL (JASPAR)	Motif2272	6-7	BM	0.0186457	0.933165	1
ARNTL	ENSG00000133794	ARNTL (JASPAR)	Motif2272	1-2	CB	-1.02348	0.0311632	0.174313
ARNTL	ENSG00000133794	ARNTL (JASPAR)	Motif2272	3-5	CB	-0.043496	0.890128	1
ARNTL	ENSG00000133794	ARNTL (JASPAR)	Motif2272	6-7	CB	0.0720795	0.695627	0.897895
ATF2	ENSG00000115966	ATF2 (Transfac)	Motif3742	1-2	BM	-0.337125	0.831639	1
ATF2	ENSG00000115966	ATF2 (Transfac)	Motif3742	3-5	BM	-1.16207	0.00355004	0.0189993
ATF2	ENSG00000115966	ATF2 (Transfac)	Motif3742	6-7	BM	0.103829	0.749879	0.96629
ATF2	ENSG00000115966	ATF2 (Transfac)	Motif3742	1-2	CB	-1.22923	0.320278	0.704775
ATF2	ENSG00000115966	ATF2 (Transfac)	Motif3742	3-5	CB	-0.134212	0.884848	1
ATF2	ENSG00000115966	ATF2 (Transfac)	Motif3742	6-7	CB	-0.884867	0.0408003	0.250879
ATF2	ENSG00000115966	ATF2 (Transfac)	Motif4223	1-2	BM	-0.592332	0.146559	0.579043
ATF2	ENSG00000115966	ATF2 (Transfac)	Motif4223	3-5	BM	-0.714308	0.000283606	0.00225584
ATF2	ENSG00000115966	ATF2 (Transfac)	Motif4223	6-7	BM	-0.468375	0.12088	0.473187
ATF2	ENSG00000115966	ATF2 (Transfac)	Motif4223	1-2	CB	-0.544761	0.258172	0.63186
ATF2	ENSG00000115966	ATF2 (Transfac)	Motif4223	3-5	CB	-0.407447	0.0954252	0.560641
ATF2	ENSG00000115966	ATF2 (Transfac)	Motif4223	6-7	CB	-0.741779	0.00118662	0.0230187
ATF4	ENSG00000128272	ATF4 (JASPAR)	Motif2502	1-2	BM	0.0233671	0.879646	1
ATF4	ENSG00000128272	ATF4 (JASPAR)	Motif2502	3-5	BM	0.595753	0.00180791	0.0114413
ATF4	ENSG00000128272	ATF4 (JASPAR)	Motif2502	6-7	BM	-0.311298	0.28197	0.690746
ATF4	ENSG00000128272	ATF4 (JASPAR)	Motif2502	1-2	CB	0.532915	0.221231	0.583843
ATF4	ENSG00000128272	ATF4 (JASPAR)	Motif2502	3-5	CB	0.0111642	0.929999	1
ATF4	ENSG00000128272	ATF4 (JASPAR)	Motif2502	6-7	CB	0.661064	0.000975755	0.0203373
ATF6	ENSG00000118217	ATF6 (Transfac)	Motif4459	1-2	BM	-0.241613	0.739964	1
ATF6	ENSG00000118217	ATF6 (Transfac)	Motif4459	3-5	BM	-1.23947	0.000144632	0.00122937
ATF6	ENSG00000118217	ATF6 (Transfac)	Motif4459	6-7	BM	0.321032	0.351292	0.775281
ATF6	ENSG00000118217	ATF6 (Transfac)	Motif4459	1-2	CB	-0.134497	1	1
ATF6	ENSG00000118217	ATF6 (Transfac)	Motif4459	3-5	CB	0.127721	0.648472	1
ATF6	ENSG00000118217	ATF6 (Transfac)	Motif4459	6-7	CB	-0.684766	0.0487002	0.272901
ATF7	ENSG00000170653	ATF7 (JASPAR)	Motif2503	1-2	BM	-0.22985	0.749639	1
ATF7	ENSG00000170653	ATF7 (JASPAR)	Motif2503	3-5	BM	-0.672741	0.0113357	0.0491404
ATF7	ENSG00000170653	ATF7 (JASPAR)	Motif2503	6-7	BM	-0.390401	0.31993	0.739678
ATF7	ENSG00000170653	ATF7 (JASPAR)	Motif2503	1-2	CB	-0.828855	0.264801	0.633543
ATF7	ENSG00000170653	ATF7 (JASPAR)	Motif2503	3-5	CB	-0.0883915	0.837524	1
ATF7	ENSG00000170653	ATF7 (JASPAR)	Motif2503	6-7	CB	0.0266478	0.931426	0.994515
ATM	ENSG00000149311	ATM (Transfac)	Motif3996	1-2	BM	-1.2924	2.17933e-05	0.000609509
ATM	ENSG00000149311	ATM (Transfac)	Motif3996	3-5	BM	-0.852918	3.49112e-09	6.87909e-08
ATM	ENSG00000149311	ATM (Transfac)	Motif3996	6-7	BM	-0.614097	0.00229274	0.0434603
ATM	ENSG00000149311	ATM (Transfac)	Motif3996	1-2	CB	-1.54234	1.09588e-05	0.000354152
ATM	ENSG00000149311	ATM (Transfac)	Motif3996	3-5	CB	-0.364384	0.0344811	0.389459
ATM	ENSG00000149311	ATM (Transfac)	Motif3996	6-7	CB	-0.557896	0.000335783	0.0093911
ATM	ENSG00000149311	ATM (Transfac)	Motif3997	1-2	BM	-1.2924	2.17933e-05	0.000609509
ATM	ENSG00000149311	ATM (Transfac)	Motif3997	3-5	BM	-0.852918	3.49112e-09	6.87909e-08
ATM	ENSG00000149311	ATM (Transfac)	Motif3997	6-7	BM	-0.614097	0.00229274	0.0434603
ATM	ENSG00000149311	ATM (Transfac)	Motif3997	1-2	CB	-1.54234	1.09588e-05	0.000354152
ATM	ENSG00000149311	ATM (Transfac)	Motif3997	3-5	CB	-0.364384	0.0344811	0.389459
ATM	ENSG00000149311	ATM (Transfac)	Motif3997	6-7	CB	-0.557896	0.000335783	0.0093911
BACH1	ENSG00000156273	BACH1 (Transfac)	Motif3973	1-2	BM	0.314574	0.360423	0.844559
BACH1	ENSG00000156273	BACH1 (Transfac)	Motif3973	3-5	BM	0.16654	0.314693	0.520911
BACH1	ENSG00000156273	BACH1 (Transfac)	Motif3973	6-7	BM	0.316406	0.113331	0.454393
BACH1	ENSG00000156273	BACH1 (Transfac)	Motif3973	1-2	CB	0.851381	0.0228758	0.136781
BACH1	ENSG00000156273	BACH1 (Transfac)	Motif3973	3-5	CB	0.485714	0.019752	0.271825
BACH1	ENSG00000156273	BACH1 (Transfac)	Motif3973	6-7	CB	1.19479	9.93231e-15	1.23019e-12
BACH2	ENSG00000112182	BACH2 (Transfac)	Motif3531	1-2	BM	0.238851	0.496995	0.912913
BACH2	ENSG00000112182	BACH2 (Transfac)	Motif3531	3-5	BM	0.154757	0.332196	0.538598
BACH2	ENSG00000112182	BACH2 (Transfac)	Motif3531	6-7	BM	0.354048	0.0740716	0.349022
BACH2	ENSG00000112182	BACH2 (Transfac)	Motif3531	1-2	CB	0.384716	0.260704	0.633543
BACH2	ENSG00000112182	BACH2 (Transfac)	Motif3531	3-5	CB	0.33767	0.0718755	0.532616
BACH2	ENSG00000112182	BACH2 (Transfac)	Motif3531	6-7	CB	0.895315	2.35606e-09	2.26967e-07
BBX	ENSG00000114439	BBX (uniPROBE)	Motif969	1-2	BM	0.488947	0.449555	0.904325
BBX	ENSG00000114439	BBX (uniPROBE)	Motif969	3-5	BM	-0.954055	0.00771767	0.0363653
BBX	ENSG00000114439	BBX (uniPROBE)	Motif969	6-7	BM	-0.600768	0.219593	0.628829
BBX	ENSG00000114439	BBX (uniPROBE)	Motif969	1-2	CB	1.03155	0.0707073	0.297588
BBX	ENSG00000114439	BBX (uniPROBE)	Motif969	3-5	CB	0.22436	0.582486	1
BBX	ENSG00000114439	BBX (uniPROBE)	Motif969	6-7	CB	-0.911523	0.0169908	0.150317
BDP1	ENSG00000145734	BDP1 (Transfac)	Motif3436	1-2	BM	0.011045	1	1
BDP1	ENSG00000145734	BDP1 (Transfac)	Motif3436	3-5	BM	-0.985746	0.0001398	0.00122431
BDP1	ENSG00000145734	BDP1 (Transfac)	Motif3436	6-7	BM	0.305646	0.26069	0.66468
BDP1	ENSG00000145734	BDP1 (Transfac)	Motif3436	1-2	CB	0.68699	0.210716	0.570909
BDP1	ENSG00000145734	BDP1 (Transfac)	Motif3436	3-5	CB	-0.321581	0.359079	0.938087
BDP1	ENSG00000145734	BDP1 (Transfac)	Motif3436	6-7	CB	-0.234891	0.404222	0.714092
CEBPA	ENSG00000245848	CEBPA (JASPAR)	Motif959	1-2	BM	0.447723	0.292696	0.774838
CEBPA	ENSG00000245848	CEBPA (JASPAR)	Motif959	3-5	BM	-0.910113	0.00211558	0.0126497
CEBPA	ENSG00000245848	CEBPA (JASPAR)	Motif959	6-7	BM	-0.362448	0.373028	0.788819
CEBPA	ENSG00000245848	CEBPA (JASPAR)	Motif959	1-2	CB	-0.498137	0.571048	0.854218
CEBPA	ENSG00000245848	CEBPA (JASPAR)	Motif959	3-5	CB	-0.16248	0.74069	1
CEBPA	ENSG00000245848	CEBPA (JASPAR)	Motif959	6-7	CB	0.267193	0.310907	0.646419
CNOT3	ENSG00000088038	CNOT3 (Transfac)	Motif3349	1-2	BM	-2.30471	1.49497e-13	1.29613e-10
CNOT3	ENSG00000088038	CNOT3 (Transfac)	Motif3349	3-5	BM	-1.52879	6.75388e-26	5.85562e-23
CNOT3	ENSG00000088038	CNOT3 (Transfac)	Motif3349	6-7	BM	-0.606316	0.00224462	0.0434603
CNOT3	ENSG00000088038	CNOT3 (Transfac)	Motif3349	1-2	CB	-1.75959	2.5467e-07	2.75999e-05
CNOT3	ENSG00000088038	CNOT3 (Transfac)	Motif3349	3-5	CB	-0.283368	0.107375	0.587701
CNOT3	ENSG00000088038	CNOT3 (Transfac)	Motif3349	6-7	CB	-0.388831	0.00872683	0.107087
CREB3	ENSG00000107175	CREB3 (JASPAR)	Motif2307	1-2	BM	-0.577763	0.133027	0.554849
CREB3	ENSG00000107175	CREB3 (JASPAR)	Motif2307	3-5	BM	-0.6024	0.00113833	0.00777114
CREB3	ENSG00000107175	CREB3 (JASPAR)	Motif2307	6-7	BM	0.205957	0.361379	0.787224
CREB3	ENSG00000107175	CREB3 (JASPAR)	Motif2307	1-2	CB	-0.225476	0.687217	0.915914
CREB3	ENSG00000107175	CREB3 (JASPAR)	Motif2307	3-5	CB	-0.340227	0.121	0.624068
CREB3	ENSG00000107175	CREB3 (JASPAR)	Motif2307	6-7	CB	-0.619721	0.0021267	0.0392308
CREM	ENSG00000095794	CREM (JASPAR)	Motif2278	1-2	BM	-0.536735	0.488942	0.904672
CREM	ENSG00000095794	CREM (JASPAR)	Motif2278	3-5	BM	-1.51924	3.93187e-06	5.08796e-05
CREM	ENSG00000095794	CREM (JASPAR)	Motif2278	6-7	BM	-0.0776287	1	1
CREM	ENSG00000095794	CREM (JASPAR)	Motif2278	1-2	CB	-0.914368	0.313941	0.700118
CREM	ENSG00000095794	CREM (JASPAR)	Motif2278	3-5	CB	-0.312417	0.429794	0.97642
CREM	ENSG00000095794	CREM (JASPAR)	Motif2278	6-7	CB	-0.938938	0.00480964	0.0703217
CTCF	ENSG00000102974	CTCF (JASPAR)	Motif2164	1-2	BM	-0.421735	0.18941	0.638984
CTCF	ENSG00000102974	CTCF (JASPAR)	Motif2164	3-5	BM	-0.24477	0.0854202	0.22151
CTCF	ENSG00000102974	CTCF (JASPAR)	Motif2164	6-7	BM	0.0149573	0.949299	1
CTCF	ENSG00000102974	CTCF (JASPAR)	Motif2164	1-2	CB	-1.20693	0.000532464	0.00824368
CTCF	ENSG00000102974	CTCF (JASPAR)	Motif2164	3-5	CB	-0.0282144	0.906565	1
CTCF	ENSG00000102974	CTCF (JASPAR)	Motif2164	6-7	CB	-0.192365	0.193819	0.520251
CTCF	ENSG00000102974	CTCF (JASPAR)	Motif919	1-2	BM	-0.380114	0.231453	0.689588
CTCF	ENSG00000102974	CTCF (JASPAR)	Motif919	3-5	BM	-0.226817	0.104453	0.251558
CTCF	ENSG00000102974	CTCF (JASPAR)	Motif919	6-7	BM	-0.0224016	0.949244	1
CTCF	ENSG00000102974	CTCF (JASPAR)	Motif919	1-2	CB	-1.17367	0.000584471	0.00889011
CTCF	ENSG00000102974	CTCF (JASPAR)	Motif919	3-5	CB	-0.0249633	0.906622	1
CTCF	ENSG00000102974	CTCF (JASPAR)	Motif919	6-7	CB	-0.215236	0.146968	0.46335
DEAF1	ENSG00000177030	DEAF1 (Transfac)	Motif3780	1-2	BM	-1.27991	2.49684e-05	0.000676489
DEAF1	ENSG00000177030	DEAF1 (Transfac)	Motif3780	3-5	BM	-0.989297	3.9437e-11	1.10297e-09
DEAF1	ENSG00000177030	DEAF1 (Transfac)	Motif3780	6-7	BM	-0.45405	0.029337	0.208485
DEAF1	ENSG00000177030	DEAF1 (Transfac)	Motif3780	1-2	CB	-1.20047	0.000664243	0.00976099
DEAF1	ENSG00000177030	DEAF1 (Transfac)	Motif3780	3-5	CB	-0.310692	0.0774487	0.554942
DEAF1	ENSG00000177030	DEAF1 (Transfac)	Motif3780	6-7	CB	-0.391294	0.0142571	0.138991
DEAF1	ENSG00000177030	DEAF1 (Transfac)	Motif4712	1-2	BM	-1.44208	8.07281e-06	0.00029163
DEAF1	ENSG00000177030	DEAF1 (Transfac)	Motif4712	3-5	BM	-0.945231	1.47325e-11	4.5618e-10
DEAF1	ENSG00000177030	DEAF1 (Transfac)	Motif4712	6-7	BM	-0.428625	0.0248874	0.188772
DEAF1	ENSG00000177030	DEAF1 (Transfac)	Motif4712	1-2	CB	-1.28876	0.00016416	0.00316282
DEAF1	ENSG00000177030	DEAF1 (Transfac)	Motif4712	3-5	CB	-0.274943	0.119489	0.624068
DEAF1	ENSG00000177030	DEAF1 (Transfac)	Motif4712	6-7	CB	-0.360106	0.0157665	0.142391
E2F1	ENSG00000101412	E2F1 (JASPAR)	Motif2076	1-2	BM	-0.576911	0.11205	0.527952
E2F1	ENSG00000101412	E2F1 (JASPAR)	Motif2076	3-5	BM	-0.851506	2.73926e-05	0.00029323
E2F1	ENSG00000101412	E2F1 (JASPAR)	Motif2076	6-7	BM	-0.766903	0.0152721	0.140861
E2F1	ENSG00000101412	E2F1 (JASPAR)	Motif2076	1-2	CB	-0.208821	0.681828	0.914146
E2F1	ENSG00000101412	E2F1 (JASPAR)	Motif2076	3-5	CB	-0.349332	0.125738	0.624313
E2F1	ENSG00000101412	E2F1 (JASPAR)	Motif2076	6-7	CB	-0.573037	0.0119801	0.123683
E2F1	ENSG00000101412	E2F1 (JASPAR)	Motif841	1-2	BM	-1.21153	0.00307941	0.0381407
E2F1	ENSG00000101412	E2F1 (JASPAR)	Motif841	3-5	BM	-1.05852	6.69926e-07	9.36816e-06
E2F1	ENSG00000101412	E2F1 (JASPAR)	Motif841	6-7	BM	-0.654681	0.033176	0.227277
E2F1	ENSG00000101412	E2F1 (JASPAR)	Motif841	1-2	CB	-1.74468	0.00170454	0.0211119
E2F1	ENSG00000101412	E2F1 (JASPAR)	Motif841	3-5	CB	-0.361736	0.140376	0.654331
E2F1	ENSG00000101412	E2F1 (JASPAR)	Motif841	6-7	CB	-0.513374	0.025293	0.187427
E2F2	ENSG00000007968	E2F2 (uniPROBE)	Motif972	1-2	BM	-1.61551	1.05992e-07	9.18954e-06
E2F2	ENSG00000007968	E2F2 (uniPROBE)	Motif972	3-5	BM	-1.4417	1.25302e-20	5.43183e-18
E2F2	ENSG00000007968	E2F2 (uniPROBE)	Motif972	6-7	BM	-0.646362	0.00279586	0.0466156
E2F2	ENSG00000007968	E2F2 (uniPROBE)	Motif972	1-2	CB	-1.51925	1.95236e-05	0.000546031
E2F2	ENSG00000007968	E2F2 (uniPROBE)	Motif972	3-5	CB	-0.304298	0.0784051	0.557191
E2F2	ENSG00000007968	E2F2 (uniPROBE)	Motif972	6-7	CB	-0.473302	0.00297321	0.0515555
E2F3	ENSG00000112242	E2F3 (uniPROBE)	Motif973	1-2	BM	-1.4704	1.12794e-06	5.76129e-05
E2F3	ENSG00000112242	E2F3 (uniPROBE)	Motif973	3-5	BM	-1.30733	2.8298e-17	2.45344e-15
E2F3	ENSG00000112242	E2F3 (uniPROBE)	Motif973	6-7	BM	-0.694526	0.00135162	0.0292964
E2F3	ENSG00000112242	E2F3 (uniPROBE)	Motif973	1-2	CB	-1.43353	5.88644e-05	0.00145816
E2F3	ENSG00000112242	E2F3 (uniPROBE)	Motif973	3-5	CB	-0.157151	0.378581	0.951227
E2F3	ENSG00000112242	E2F3 (uniPROBE)	Motif973	6-7	CB	-0.418536	0.00886287	0.107087
E2F4	ENSG00000205250	E2F4 (JASPAR)	Motif2202	1-2	BM	-1.93794	1.44014e-09	2.49721e-07
E2F4	ENSG00000205250	E2F4 (JASPAR)	Motif2202	3-5	BM	-0.990955	1.25131e-12	4.17265e-11
E2F4	ENSG00000205250	E2F4 (JASPAR)	Motif2202	6-7	BM	-0.508954	0.00759306	0.091238
E2F4	ENSG00000205250	E2F4 (JASPAR)	Motif2202	1-2	CB	-1.56524	5.27787e-06	0.000228796
E2F4	ENSG00000205250	E2F4 (JASPAR)	Motif2202	3-5	CB	-0.327554	0.0621191	0.513145
E2F4	ENSG00000205250	E2F4 (JASPAR)	Motif2202	6-7	CB	-0.396738	0.00698986	0.0918213
E2F6	ENSG00000169016	E2F6 (JASPAR)	Motif2203	1-2	BM	-0.0513278	0.916368	1
E2F6	ENSG00000169016	E2F6 (JASPAR)	Motif2203	3-5	BM	-0.36908	0.0102503	0.0462032
E2F6	ENSG00000169016	E2F6 (JASPAR)	Motif2203	6-7	BM	-0.280427	0.164213	0.549702
E2F6	ENSG00000169016	E2F6 (JASPAR)	Motif2203	1-2	CB	-0.894099	0.0102795	0.0761735
E2F6	ENSG00000169016	E2F6 (JASPAR)	Motif2203	3-5	CB	-0.269979	0.126015	0.624313
E2F6	ENSG00000169016	E2F6 (JASPAR)	Motif2203	6-7	CB	-0.127589	0.430853	0.729213
E2F7	ENSG00000165891	E2F7 (JASPAR)	Motif2427	1-2	BM	-0.546019	0.204414	0.657385
E2F7	ENSG00000165891	E2F7 (JASPAR)	Motif2427	3-5	BM	-0.912479	6.08654e-06	7.43243e-05
E2F7	ENSG00000165891	E2F7 (JASPAR)	Motif2427	6-7	BM	-0.882187	0.00238741	0.0436666
E2F7	ENSG00000165891	E2F7 (JASPAR)	Motif2427	1-2	CB	-0.61268	0.246723	0.614679
E2F7	ENSG00000165891	E2F7 (JASPAR)	Motif2427	3-5	CB	-0.0847722	0.754248	1
E2F7	ENSG00000165891	E2F7 (JASPAR)	Motif2427	6-7	CB	-0.162967	0.455186	0.746538
E2F8	ENSG00000129173	E2F8 (JASPAR)	Motif2534	1-2	BM	-1.0312	0.00414139	0.0472445
E2F8	ENSG00000129173	E2F8 (JASPAR)	Motif2534	3-5	BM	-0.594143	0.000494475	0.00376062
E2F8	ENSG00000129173	E2F8 (JASPAR)	Motif2534	6-7	BM	-0.447609	0.067304	0.333443
E2F8	ENSG00000129173	E2F8 (JASPAR)	Motif2534	1-2	CB	-0.621698	0.129974	0.433412
E2F8	ENSG00000129173	E2F8 (JASPAR)	Motif2534	3-5	CB	-0.293191	0.172273	0.699883
E2F8	ENSG00000129173	E2F8 (JASPAR)	Motif2534	6-7	CB	-0.194981	0.2836	0.611714
E4F1	ENSG00000167967	E4F1 (Transfac)	Motif3439	1-2	BM	-0.18362	0.772279	1
E4F1	ENSG00000167967	E4F1 (Transfac)	Motif3439	3-5	BM	-0.726969	0.00324657	0.0179285
E4F1	ENSG00000167967	E4F1 (Transfac)	Motif3439	6-7	BM	-0.299166	0.396813	0.798029
E4F1	ENSG00000167967	E4F1 (Transfac)	Motif3439	1-2	CB	-0.520415	0.407694	0.754677
E4F1	ENSG00000167967	E4F1 (Transfac)	Motif3439	3-5	CB	-0.382943	0.206214	0.770637
E4F1	ENSG00000167967	E4F1 (Transfac)	Motif3439	6-7	CB	-1.0253	0.000324891	0.0093911
E4F1	ENSG00000167967	E4F1 (Transfac)	Motif3698	1-2	BM	-0.917479	0.0673237	0.381501
E4F1	ENSG00000167967	E4F1 (Transfac)	Motif3698	3-5	BM	-0.695839	0.00192858	0.0121165
E4F1	ENSG00000167967	E4F1 (Transfac)	Motif3698	6-7	BM	0.230528	0.387803	0.798029
E4F1	ENSG00000167967	E4F1 (Transfac)	Motif3698	1-2	CB	0.0729496	0.87502	1
E4F1	ENSG00000167967	E4F1 (Transfac)	Motif3698	3-5	CB	-0.418024	0.129	0.625278
E4F1	ENSG00000167967	E4F1 (Transfac)	Motif3698	6-7	CB	-0.600689	0.0150902	0.139913
EBF1	ENSG00000164330	EBF1 (JASPAR)	Motif2179	1-2	BM	-0.257953	0.500847	0.914285
EBF1	ENSG00000164330	EBF1 (JASPAR)	Motif2179	3-5	BM	0.0599761	0.73101	0.86308
EBF1	ENSG00000164330	EBF1 (JASPAR)	Motif2179	6-7	BM	0.320907	0.136322	0.500808
EBF1	ENSG00000164330	EBF1 (JASPAR)	Motif2179	1-2	CB	-0.0151535	1	1
EBF1	ENSG00000164330	EBF1 (JASPAR)	Motif2179	3-5	CB	0.196785	0.30659	0.898018
EBF1	ENSG00000164330	EBF1 (JASPAR)	Motif2179	6-7	CB	0.523409	0.00230861	0.0416992
EGR1	ENSG00000120738	EGR1 (uniPROBE)	Motif964	1-2	BM	-1.21877	0.00017526	0.00303048
EGR1	ENSG00000120738	EGR1 (uniPROBE)	Motif964	3-5	BM	-0.647025	2.92403e-06	3.84112e-05
EGR1	ENSG00000120738	EGR1 (uniPROBE)	Motif964	6-7	BM	-0.348423	0.0643671	0.328272
EGR1	ENSG00000120738	EGR1 (uniPROBE)	Motif964	1-2	CB	-1.31297	0.000111455	0.00228152
EGR1	ENSG00000120738	EGR1 (uniPROBE)	Motif964	3-5	CB	-0.28134	0.105472	0.5839
EGR1	ENSG00000120738	EGR1 (uniPROBE)	Motif964	6-7	CB	0.130035	0.368678	0.684803
EGR1	ENSG00000120738	EGR1 (uniPROBE)	Motif974	1-2	BM	-1.09782	0.000788863	0.0112122
EGR1	ENSG00000120738	EGR1 (uniPROBE)	Motif974	3-5	BM	-0.74413	8.83377e-08	1.39252e-06
EGR1	ENSG00000120738	EGR1 (uniPROBE)	Motif974	6-7	BM	-0.311436	0.109165	0.445027
EGR1	ENSG00000120738	EGR1 (uniPROBE)	Motif974	1-2	CB	-1.1628	0.000761658	0.0108255
EGR1	ENSG00000120738	EGR1 (uniPROBE)	Motif974	3-5	CB	-0.00249662	1	1
EGR1	ENSG00000120738	EGR1 (uniPROBE)	Motif974	6-7	CB	-0.00545274	1	1
EGR2	ENSG00000122877	EGR2 (JASPAR)	Motif2204	1-2	BM	-1.30618	3.51534e-05	0.0008708
EGR2	ENSG00000122877	EGR2 (JASPAR)	Motif2204	3-5	BM	-0.82732	3.10117e-09	6.40171e-08
EGR2	ENSG00000122877	EGR2 (JASPAR)	Motif2204	6-7	BM	-0.492635	0.0102634	0.109856
EGR2	ENSG00000122877	EGR2 (JASPAR)	Motif2204	1-2	CB	-1.29731	0.000132302	0.00260696
EGR2	ENSG00000122877	EGR2 (JASPAR)	Motif2204	3-5	CB	-0.241424	0.171642	0.699883
EGR2	ENSG00000122877	EGR2 (JASPAR)	Motif2204	6-7	CB	-0.21551	0.145747	0.46335
EGR3	ENSG00000179388	EGR3 (JASPAR)	Motif2401	1-2	BM	-1.58775	6.57322e-07	4.0707e-05
EGR3	ENSG00000179388	EGR3 (JASPAR)	Motif2401	3-5	BM	-0.787166	1.7042e-08	2.95508e-07
EGR3	ENSG00000179388	EGR3 (JASPAR)	Motif2401	6-7	BM	-0.502748	0.00885678	0.0975253
EGR3	ENSG00000179388	EGR3 (JASPAR)	Motif2401	1-2	CB	-1.26775	0.000182746	0.00344436
EGR3	ENSG00000179388	EGR3 (JASPAR)	Motif2401	3-5	CB	-0.120919	0.50951	0.98372
EGR3	ENSG00000179388	EGR3 (JASPAR)	Motif2401	6-7	CB	-0.0827355	0.582823	0.844744
EGR4	ENSG00000135625	EGR4 (JASPAR)	Motif2402	1-2	BM	-1.26959	4.24941e-05	0.000995741
EGR4	ENSG00000135625	EGR4 (JASPAR)	Motif2402	3-5	BM	-0.799286	1.26313e-08	2.23496e-07
EGR4	ENSG00000135625	EGR4 (JASPAR)	Motif2402	6-7	BM	-0.372631	0.0540031	0.298221
EGR4	ENSG00000135625	EGR4 (JASPAR)	Motif2402	1-2	CB	-0.995722	0.00364908	0.0363649
EGR4	ENSG00000135625	EGR4 (JASPAR)	Motif2402	3-5	CB	0.17095	0.342915	0.929096
EGR4	ENSG00000135625	EGR4 (JASPAR)	Motif2402	6-7	CB	-0.105117	0.481841	0.76094
ELF1	ENSG00000120690	ELF1 (JASPAR)	Motif2205	1-2	BM	-1.2952	4.87952e-05	0.0011133
ELF1	ENSG00000120690	ELF1 (JASPAR)	Motif2205	3-5	BM	-1.03083	5.67093e-11	1.53647e-09
ELF1	ENSG00000120690	ELF1 (JASPAR)	Motif2205	6-7	BM	-0.624786	0.0048574	0.0690388
ELF1	ENSG00000120690	ELF1 (JASPAR)	Motif2205	1-2	CB	-2.17602	6.20445e-08	1.27478e-05
ELF1	ENSG00000120690	ELF1 (JASPAR)	Motif2205	3-5	CB	-0.630551	0.000833337	0.0301043
ELF1	ENSG00000120690	ELF1 (JASPAR)	Motif2205	6-7	CB	-0.669582	6.36384e-05	0.00301142
ELF2	ENSG00000109381	ELF2 (Transfac)	Motif3525	1-2	BM	-1.82267	1.25781e-08	1.55789e-06
ELF2	ENSG00000109381	ELF2 (Transfac)	Motif3525	3-5	BM	-1.03574	2.72028e-11	7.86161e-10
ELF2	ENSG00000109381	ELF2 (Transfac)	Motif3525	6-7	BM	-0.747007	0.00062038	0.0158197
ELF2	ENSG00000109381	ELF2 (Transfac)	Motif3525	1-2	CB	-1.72824	5.97157e-06	0.000242685
ELF2	ENSG00000109381	ELF2 (Transfac)	Motif3525	3-5	CB	-0.489185	0.0077071	0.132215
ELF2	ENSG00000109381	ELF2 (Transfac)	Motif3525	6-7	CB	-0.662756	7.65594e-05	0.00316081
ELF2	ENSG00000109381	ELF2 (Transfac)	Motif4260	1-2	BM	-1.61465	4.82416e-07	3.21735e-05
ELF2	ENSG00000109381	ELF2 (Transfac)	Motif4260	3-5	BM	-1.28301	1.61099e-15	8.21605e-14
ELF2	ENSG00000109381	ELF2 (Transfac)	Motif4260	6-7	BM	-0.995023	1.48954e-05	0.00143492
ELF2	ENSG00000109381	ELF2 (Transfac)	Motif4260	1-2	CB	-1.7337	9.617e-06	0.000347414
ELF2	ENSG00000109381	ELF2 (Transfac)	Motif4260	3-5	CB	-0.636019	0.000603788	0.0249278
ELF2	ENSG00000109381	ELF2 (Transfac)	Motif4260	6-7	CB	-0.596065	0.000449884	0.0118375
ELF3	ENSG00000163435	ELF3 (uniPROBE)	Motif976	1-2	BM	-0.0157785	1	1
ELF3	ENSG00000163435	ELF3 (uniPROBE)	Motif976	3-5	BM	-0.737874	6.35999e-05	0.000633806
ELF3	ENSG00000163435	ELF3 (uniPROBE)	Motif976	6-7	BM	-0.514082	0.0451431	0.2737
ELF3	ENSG00000163435	ELF3 (uniPROBE)	Motif976	1-2	CB	-0.908752	0.0456371	0.227399
ELF3	ENSG00000163435	ELF3 (uniPROBE)	Motif976	3-5	CB	-0.641847	0.00645885	0.121735
ELF3	ENSG00000163435	ELF3 (uniPROBE)	Motif976	6-7	CB	-0.438996	0.0278697	0.195764
ELF4	ENSG00000102034	ELF4 (JASPAR)	Motif2310	1-2	BM	-1.11386	0.000286689	0.00477999
ELF4	ENSG00000102034	ELF4 (JASPAR)	Motif2310	3-5	BM	-1.05264	9.42161e-12	3.02538e-10
ELF4	ENSG00000102034	ELF4 (JASPAR)	Motif2310	6-7	BM	-0.700976	0.00116644	0.0266133
ELF4	ENSG00000102034	ELF4 (JASPAR)	Motif2310	1-2	CB	-1.71897	6.15809e-06	0.000242685
ELF4	ENSG00000102034	ELF4 (JASPAR)	Motif2310	3-5	CB	-0.587244	0.0014595	0.0421796
ELF4	ENSG00000102034	ELF4 (JASPAR)	Motif2310	6-7	CB	-0.546182	0.00106617	0.021497
ELK1	ENSG00000126767	ELK1 (JASPAR)	Motif844	1-2	BM	-1.17563	0.000178264	0.00303048
ELK1	ENSG00000126767	ELK1 (JASPAR)	Motif844	3-5	BM	-1.2835	4.65274e-16	2.68928e-14
ELK1	ENSG00000126767	ELK1 (JASPAR)	Motif844	6-7	BM	-0.538061	0.0139931	0.137864
ELK1	ENSG00000126767	ELK1 (JASPAR)	Motif844	1-2	CB	-1.51675	5.61707e-05	0.00143235
ELK1	ENSG00000126767	ELK1 (JASPAR)	Motif844	3-5	CB	-0.839999	5.34485e-06	0.000772332
ELK1	ENSG00000126767	ELK1 (JASPAR)	Motif844	6-7	CB	-0.624383	0.000215567	0.00778737
ELK3	ENSG00000111145	ELK3 (JASPAR)	Motif2428	1-2	BM	-1.24796	0.000156827	0.00287921
ELK3	ENSG00000111145	ELK3 (JASPAR)	Motif2428	3-5	BM	-1.56603	3.81635e-19	4.72682e-17
ELK3	ENSG00000111145	ELK3 (JASPAR)	Motif2428	6-7	BM	-1.01438	3.99257e-05	0.00338042
ELK3	ENSG00000111145	ELK3 (JASPAR)	Motif2428	1-2	CB	-1.56855	0.000108439	0.00228152
ELK3	ENSG00000111145	ELK3 (JASPAR)	Motif2428	3-5	CB	-0.789184	7.53927e-05	0.00594232
ELK3	ENSG00000111145	ELK3 (JASPAR)	Motif2428	6-7	CB	-0.737243	5.68715e-05	0.00290045
ELK4	ENSG00000158711	ELK4 (JASPAR)	Motif2118	1-2	BM	-0.543421	0.0766523	0.428758
ELK4	ENSG00000158711	ELK4 (JASPAR)	Motif2118	3-5	BM	-0.813572	7.07482e-09	1.30508e-07
ELK4	ENSG00000158711	ELK4 (JASPAR)	Motif2118	6-7	BM	-0.574151	0.00308784	0.0505124
ELK4	ENSG00000158711	ELK4 (JASPAR)	Motif2118	1-2	CB	-1.02545	0.00258538	0.0291108
ELK4	ENSG00000158711	ELK4 (JASPAR)	Motif2118	3-5	CB	-0.574041	0.000816211	0.0301043
ELK4	ENSG00000158711	ELK4 (JASPAR)	Motif2118	6-7	CB	-0.194174	0.205615	0.535962
ERF	ENSG00000105722	ERF (JASPAR)	Motif2429	1-2	BM	-0.728843	0.0218303	0.178555
ERF	ENSG00000105722	ERF (JASPAR)	Motif2429	3-5	BM	-1.09115	2.58478e-11	7.72761e-10
ERF	ENSG00000105722	ERF (JASPAR)	Motif2429	6-7	BM	-0.58097	0.0106141	0.112224
ERF	ENSG00000105722	ERF (JASPAR)	Motif2429	1-2	CB	-1.06897	0.00573588	0.0527538
ERF	ENSG00000105722	ERF (JASPAR)	Motif2429	3-5	CB	-0.845317	2.87044e-05	0.00311084
ERF	ENSG00000105722	ERF (JASPAR)	Motif2429	6-7	CB	-0.606641	0.000580115	0.0139711
ERG	ENSG00000157554	ERG (JASPAR)	Motif2206	1-2	BM	-0.674295	0.0362322	0.253333
ERG	ENSG00000157554	ERG (JASPAR)	Motif2206	3-5	BM	-1.38633	4.56096e-16	2.68928e-14
ERG	ENSG00000157554	ERG (JASPAR)	Motif2206	6-7	BM	-0.87771	0.000235044	0.0080972
ERG	ENSG00000157554	ERG (JASPAR)	Motif2206	1-2	CB	-1.4119	0.000454813	0.00744005
ERG	ENSG00000157554	ERG (JASPAR)	Motif2206	3-5	CB	-0.764222	0.000142508	0.00726788
ERG	ENSG00000157554	ERG (JASPAR)	Motif2206	6-7	CB	-0.555842	0.00180329	0.0339882
ETS1	ENSG00000134954	ETS1 (JASPAR)	Motif2134	1-2	BM	-0.699857	0.0292146	0.226152
ETS1	ENSG00000134954	ETS1 (JASPAR)	Motif2134	3-5	BM	-1.16913	5.30636e-13	1.91692e-11
ETS1	ENSG00000134954	ETS1 (JASPAR)	Motif2134	6-7	BM	-0.94357	5.1459e-05	0.00352927
ETS1	ENSG00000134954	ETS1 (JASPAR)	Motif2134	1-2	CB	-1.38099	0.000343774	0.00584415
ETS1	ENSG00000134954	ETS1 (JASPAR)	Motif2134	3-5	CB	-0.810712	3.75852e-05	0.00362071
ETS1	ENSG00000134954	ETS1 (JASPAR)	Motif2134	6-7	CB	-0.692239	7.60459e-05	0.00316081
ETS2	ENSG00000157557	ETS2 (Transfac)	Motif3051	1-2	BM	-0.667933	0.0303368	0.23072
ETS2	ENSG00000157557	ETS2 (Transfac)	Motif3051	3-5	BM	-0.943322	1.08133e-09	2.53382e-08
ETS2	ENSG00000157557	ETS2 (Transfac)	Motif3051	6-7	BM	-0.784956	0.000362755	0.0102411
ETS2	ENSG00000157557	ETS2 (Transfac)	Motif3051	1-2	CB	-1.06138	0.00332927	0.0347768
ETS2	ENSG00000157557	ETS2 (Transfac)	Motif3051	3-5	CB	-0.725525	0.000109971	0.00681032
ETS2	ENSG00000157557	ETS2 (Transfac)	Motif3051	6-7	CB	-0.554567	0.000941667	0.0203373
ETV1	ENSG00000006468	ETV1 (JASPAR)	Motif2430	1-2	BM	-1.29109	0.000100239	0.00197517
ETV1	ENSG00000006468	ETV1 (JASPAR)	Motif2430	3-5	BM	-1.63084	2.28834e-19	3.30665e-17
ETV1	ENSG00000006468	ETV1 (JASPAR)	Motif2430	6-7	BM	-1.17269	3.75468e-06	0.000406913
ETV1	ENSG00000006468	ETV1 (JASPAR)	Motif2430	1-2	CB	-2.00824	3.19208e-06	0.000162796
ETV1	ENSG00000006468	ETV1 (JASPAR)	Motif2430	3-5	CB	-0.766934	0.000142305	0.00726788
ETV1	ENSG00000006468	ETV1 (JASPAR)	Motif2430	6-7	CB	-0.790775	2.70063e-05	0.00156096
ETV3	ENSG00000117036	ETV3 (JASPAR)	Motif2432	1-2	BM	-1.37323	7.85297e-05	0.00162108
ETV3	ENSG00000117036	ETV3 (JASPAR)	Motif2432	3-5	BM	-1.49766	2.72052e-17	2.45344e-15
ETV3	ENSG00000117036	ETV3 (JASPAR)	Motif2432	6-7	BM	-0.9469	0.00014283	0.00538408
ETV3	ENSG00000117036	ETV3 (JASPAR)	Motif2432	1-2	CB	-2.25671	1.06876e-06	7.72177e-05
ETV3	ENSG00000117036	ETV3 (JASPAR)	Motif2432	3-5	CB	-1.11741	1.14855e-07	9.95793e-05
ETV3	ENSG00000117036	ETV3 (JASPAR)	Motif2432	6-7	CB	-0.611284	0.000985198	0.0203373
ETV4	ENSG00000175832	ETV4 (JASPAR)	Motif2433	1-2	BM	-1.51659	6.11993e-06	0.000230695
ETV4	ENSG00000175832	ETV4 (JASPAR)	Motif2433	3-5	BM	-1.47736	6.96062e-17	5.02904e-15
ETV4	ENSG00000175832	ETV4 (JASPAR)	Motif2433	6-7	BM	-0.941995	0.000120683	0.00475602
ETV4	ENSG00000175832	ETV4 (JASPAR)	Motif2433	1-2	CB	-2.20149	7.75262e-07	7.46835e-05
ETV4	ENSG00000175832	ETV4 (JASPAR)	Motif2433	3-5	CB	-1.01532	9.0352e-07	0.000261117
ETV4	ENSG00000175832	ETV4 (JASPAR)	Motif2433	6-7	CB	-0.753819	5.15656e-05	0.00279421
ETV5	ENSG00000244405	ETV5 (JASPAR)	Motif2434	1-2	BM	-1.2423	0.000114601	0.00220797
ETV5	ENSG00000244405	ETV5 (JASPAR)	Motif2434	3-5	BM	-1.64378	2.18244e-20	6.30725e-18
ETV5	ENSG00000244405	ETV5 (JASPAR)	Motif2434	6-7	BM	-0.886393	0.000242823	0.0080972
ETV5	ENSG00000244405	ETV5 (JASPAR)	Motif2434	1-2	CB	-1.37804	0.000474802	0.00762321
ETV5	ENSG00000244405	ETV5 (JASPAR)	Motif2434	3-5	CB	-0.775156	8.65626e-05	0.00625415
ETV5	ENSG00000244405	ETV5 (JASPAR)	Motif2434	6-7	CB	-0.872757	2.60708e-06	0.000188361
ETV6	ENSG00000139083	ETV6 (JASPAR)	Motif2314	1-2	BM	-0.222401	0.466998	0.904672
ETV6	ENSG00000139083	ETV6 (JASPAR)	Motif2314	3-5	BM	-1.06479	3.28109e-13	1.35462e-11
ETV6	ENSG00000139083	ETV6 (JASPAR)	Motif2314	6-7	BM	-0.469657	0.0197066	0.167507
ETV6	ENSG00000139083	ETV6 (JASPAR)	Motif2314	1-2	CB	-1.76729	9.29883e-07	7.72177e-05
ETV6	ENSG00000139083	ETV6 (JASPAR)	Motif2314	3-5	CB	-0.563143	0.00135351	0.0419104
ETV6	ENSG00000139083	ETV6 (JASPAR)	Motif2314	6-7	CB	-0.216932	0.172337	0.498055
FLI1	ENSG00000151702	FLI1 (JASPAR)	Motif2207	1-2	BM	-0.991605	0.00235055	0.0299695
FLI1	ENSG00000151702	FLI1 (JASPAR)	Motif2207	3-5	BM	-1.36522	1.00375e-15	5.43908e-14
FLI1	ENSG00000151702	FLI1 (JASPAR)	Motif2207	6-7	BM	-0.813438	0.000571062	0.0150034
FLI1	ENSG00000151702	FLI1 (JASPAR)	Motif2207	1-2	CB	-1.42155	0.00030653	0.00531523
FLI1	ENSG00000151702	FLI1 (JASPAR)	Motif2207	3-5	CB	-0.774794	0.000135802	0.00726788
FLI1	ENSG00000151702	FLI1 (JASPAR)	Motif2207	6-7	CB	-0.716724	6.59941e-05	0.00301142
FOS	ENSG00000170345	FOS (JASPAR)	Motif2208	1-2	BM	0.583001	0.117868	0.542137
FOS	ENSG00000170345	FOS (JASPAR)	Motif2208	3-5	BM	0.3375	0.0526968	0.162591
FOS	ENSG00000170345	FOS (JASPAR)	Motif2208	6-7	BM	0.430925	0.037172	0.240508
FOS	ENSG00000170345	FOS (JASPAR)	Motif2208	1-2	CB	1.37056	0.000260576	0.0046106
FOS	ENSG00000170345	FOS (JASPAR)	Motif2208	3-5	CB	0.671062	0.00167496	0.0468448
FOS	ENSG00000170345	FOS (JASPAR)	Motif2208	6-7	CB	1.24996	3.60251e-15	7.48773e-13
FOSL1	ENSG00000175592	FOSL1 (JASPAR)	Motif2209	1-2	BM	0.406136	0.317913	0.808301
FOSL1	ENSG00000175592	FOSL1 (JASPAR)	Motif2209	3-5	BM	0.366847	0.0402844	0.133307
FOSL1	ENSG00000175592	FOSL1 (JASPAR)	Motif2209	6-7	BM	0.292138	0.175686	0.573739
FOSL1	ENSG00000175592	FOSL1 (JASPAR)	Motif2209	1-2	CB	1.15851	0.00227973	0.0263537
FOSL1	ENSG00000175592	FOSL1 (JASPAR)	Motif2209	3-5	CB	0.619351	0.00487189	0.117331
FOSL1	ENSG00000175592	FOSL1 (JASPAR)	Motif2209	6-7	CB	1.26485	2.26176e-15	6.53648e-13
FOSL2	ENSG00000075426	FOSL2 (JASPAR)	Motif2210	1-2	BM	0.0390521	0.888547	1
FOSL2	ENSG00000075426	FOSL2 (JASPAR)	Motif2210	3-5	BM	0.0963812	0.614653	0.790388
FOSL2	ENSG00000075426	FOSL2 (JASPAR)	Motif2210	6-7	BM	0.345432	0.0971654	0.414987
FOSL2	ENSG00000075426	FOSL2 (JASPAR)	Motif2210	1-2	CB	0.963425	0.010709	0.0780226
FOSL2	ENSG00000075426	FOSL2 (JASPAR)	Motif2210	3-5	CB	0.423176	0.0601844	0.513145
FOSL2	ENSG00000075426	FOSL2 (JASPAR)	Motif2210	6-7	CB	1.37575	1.45165e-17	7.59228e-15
FOXO4	ENSG00000184481	FOXO4 (JASPAR)	Motif2517	1-2	BM	-0.109023	1	1
FOXO4	ENSG00000184481	FOXO4 (JASPAR)	Motif2517	3-5	BM	-0.215429	0.352599	0.552809
FOXO4	ENSG00000184481	FOXO4 (JASPAR)	Motif2517	6-7	BM	0.8845	8.90132e-05	0.00385872
FOXO4	ENSG00000184481	FOXO4 (JASPAR)	Motif2517	1-2	CB	0.560016	0.229098	0.587908
FOXO4	ENSG00000184481	FOXO4 (JASPAR)	Motif2517	3-5	CB	-0.0692426	0.859895	1
FOXO4	ENSG00000184481	FOXO4 (JASPAR)	Motif2517	6-7	CB	-0.141656	0.522866	0.795264
GABPA	ENSG00000154727	GABPA (uniPROBE)	Motif984	1-2	BM	-0.429281	0.178381	0.631063
GABPA	ENSG00000154727	GABPA (uniPROBE)	Motif984	3-5	BM	-1.1819	2.68759e-13	1.16507e-11
GABPA	ENSG00000154727	GABPA (uniPROBE)	Motif984	6-7	BM	-0.651744	0.00400536	0.0598733
GABPA	ENSG00000154727	GABPA (uniPROBE)	Motif984	1-2	CB	-1.50206	8.70733e-05	0.00204034
GABPA	ENSG00000154727	GABPA (uniPROBE)	Motif984	3-5	CB	-0.663514	0.000551915	0.0239255
GABPA	ENSG00000154727	GABPA (uniPROBE)	Motif984	6-7	CB	-0.678993	0.000108269	0.00425693
GATA1	ENSG00000102145	GATA1 (JASPAR)	Motif2085	1-2	BM	-0.325768	0.55082	0.923391
GATA1	ENSG00000102145	GATA1 (JASPAR)	Motif2085	3-5	BM	0.593785	8.69808e-05	0.000802259
GATA1	ENSG00000102145	GATA1 (JASPAR)	Motif2085	6-7	BM	-0.182414	0.41922	0.807858
GATA1	ENSG00000102145	GATA1 (JASPAR)	Motif2085	1-2	CB	1.5189	0.000113155	0.00228152
GATA1	ENSG00000102145	GATA1 (JASPAR)	Motif2085	3-5	CB	0.37017	0.0573507	0.513145
GATA1	ENSG00000102145	GATA1 (JASPAR)	Motif2085	6-7	CB	0.416417	0.0127903	0.128944
GATA1	ENSG00000102145	GATA1 (JASPAR)	Motif920	1-2	BM	-1.11729	0.00965408	0.0940459
GATA1	ENSG00000102145	GATA1 (JASPAR)	Motif920	3-5	BM	0.832761	1.8639e-09	3.94147e-08
GATA1	ENSG00000102145	GATA1 (JASPAR)	Motif920	6-7	BM	0.0771102	0.695695	0.939544
GATA1	ENSG00000102145	GATA1 (JASPAR)	Motif920	1-2	CB	1.4067	7.49455e-05	0.00180494
GATA1	ENSG00000102145	GATA1 (JASPAR)	Motif920	3-5	CB	0.105277	0.580068	1
GATA1	ENSG00000102145	GATA1 (JASPAR)	Motif920	6-7	CB	0.153014	0.317295	0.654046
GATA2	ENSG00000179348	GATA2 (JASPAR)	Motif2086	1-2	BM	-0.425227	0.447875	0.904325
GATA2	ENSG00000179348	GATA2 (JASPAR)	Motif2086	3-5	BM	0.307915	0.0458932	0.147916
GATA2	ENSG00000179348	GATA2 (JASPAR)	Motif2086	6-7	BM	-0.130733	0.605324	0.906504
GATA2	ENSG00000179348	GATA2 (JASPAR)	Motif2086	1-2	CB	1.65541	1.26417e-05	0.00039144
GATA2	ENSG00000179348	GATA2 (JASPAR)	Motif2086	3-5	CB	0.292268	0.137604	0.645428
GATA2	ENSG00000179348	GATA2 (JASPAR)	Motif2086	6-7	CB	0.428914	0.0113685	0.121685
GATA3	ENSG00000107485	GATA3 (uniPROBE)	Motif985	1-2	BM	-0.962813	0.13812	0.565512
GATA3	ENSG00000107485	GATA3 (uniPROBE)	Motif985	3-5	BM	0.487352	0.00230087	0.0134787
GATA3	ENSG00000107485	GATA3 (uniPROBE)	Motif985	6-7	BM	-0.0492153	0.87763	1
GATA3	ENSG00000107485	GATA3 (uniPROBE)	Motif985	1-2	CB	1.99472	1.58397e-07	2.28884e-05
GATA3	ENSG00000107485	GATA3 (uniPROBE)	Motif985	3-5	CB	-0.0919966	0.712804	1
GATA3	ENSG00000107485	GATA3 (uniPROBE)	Motif985	6-7	CB	0.15687	0.382964	0.697542
GATA5	ENSG00000130700	GATA5 (uniPROBE)	Motif986	1-2	BM	-1.30933	0.0506377	0.318137
GATA5	ENSG00000130700	GATA5 (uniPROBE)	Motif986	3-5	BM	0.181889	0.276677	0.47906
GATA5	ENSG00000130700	GATA5 (uniPROBE)	Motif986	6-7	BM	-0.3789	0.133927	0.494107
GATA5	ENSG00000130700	GATA5 (uniPROBE)	Motif986	1-2	CB	2.18753	9.35243e-09	4.05428e-06
GATA5	ENSG00000130700	GATA5 (uniPROBE)	Motif986	3-5	CB	0.230084	0.267868	0.83915
GATA5	ENSG00000130700	GATA5 (uniPROBE)	Motif986	6-7	CB	0.566238	0.00119474	0.0230187
GFI1	ENSG00000162676	GFI1 (JASPAR)	Motif2088	1-2	BM	-0.516418	0.32998	0.829253
GFI1	ENSG00000162676	GFI1 (JASPAR)	Motif2088	3-5	BM	-0.646064	0.00154836	0.00987079
GFI1	ENSG00000162676	GFI1 (JASPAR)	Motif2088	6-7	BM	0.0973093	0.718283	0.948433
GFI1	ENSG00000162676	GFI1 (JASPAR)	Motif2088	1-2	CB	-0.632767	0.278028	0.648326
GFI1	ENSG00000162676	GFI1 (JASPAR)	Motif2088	3-5	CB	0.0203119	0.936165	1
GFI1	ENSG00000162676	GFI1 (JASPAR)	Motif2088	6-7	CB	-0.360471	0.101862	0.39251
GMEB1	ENSG00000162419	GMEB1 (uniPROBE)	Motif991	1-2	BM	-0.807199	0.0150771	0.133386
GMEB1	ENSG00000162419	GMEB1 (uniPROBE)	Motif991	3-5	BM	-0.805407	5.65341e-06	7.10363e-05
GMEB1	ENSG00000162419	GMEB1 (uniPROBE)	Motif991	6-7	BM	0.00232198	1	1
GMEB1	ENSG00000162419	GMEB1 (uniPROBE)	Motif991	1-2	CB	-1.06655	0.00929431	0.0713112
GMEB1	ENSG00000162419	GMEB1 (uniPROBE)	Motif991	3-5	CB	-0.15068	0.439879	0.97642
GMEB1	ENSG00000162419	GMEB1 (uniPROBE)	Motif991	6-7	CB	-0.187216	0.344303	0.670849
HENMT1	ENSG00000162639	HENMT1 (Transfac)	Motif3664	1-2	BM	-0.154571	0.670522	0.988408
HENMT1	ENSG00000162639	HENMT1 (Transfac)	Motif3664	3-5	BM	0.467298	0.00207944	0.0125199
HENMT1	ENSG00000162639	HENMT1 (Transfac)	Motif3664	6-7	BM	0.303546	0.146453	0.517608
HENMT1	ENSG00000162639	HENMT1 (Transfac)	Motif3664	1-2	CB	0.278017	0.456427	0.785773
HENMT1	ENSG00000162639	HENMT1 (Transfac)	Motif3664	3-5	CB	0.271105	0.143584	0.655196
HENMT1	ENSG00000162639	HENMT1 (Transfac)	Motif3664	6-7	CB	0.61876	0.000112929	0.00425693
HENMT1	ENSG00000162639	HENMT1 (Transfac)	Motif3665	1-2	BM	0.244826	0.425902	0.894084
HENMT1	ENSG00000162639	HENMT1 (Transfac)	Motif3665	3-5	BM	0.440878	0.00755226	0.0358907
HENMT1	ENSG00000162639	HENMT1 (Transfac)	Motif3665	6-7	BM	0.644776	0.0026799	0.0460164
HENMT1	ENSG00000162639	HENMT1 (Transfac)	Motif3665	1-2	CB	0.853483	0.0208893	0.128447
HENMT1	ENSG00000162639	HENMT1 (Transfac)	Motif3665	3-5	CB	0.191996	0.330179	0.919652
HENMT1	ENSG00000162639	HENMT1 (Transfac)	Motif3665	6-7	CB	0.273848	0.11189	0.417992
HES1	ENSG00000114315	HES1 (JASPAR)	Motif2584	1-2	BM	-0.867485	0.00371412	0.0441115
HES1	ENSG00000114315	HES1 (JASPAR)	Motif2584	3-5	BM	-0.708831	1.51291e-06	2.08205e-05
HES1	ENSG00000114315	HES1 (JASPAR)	Motif2584	6-7	BM	-0.1579	0.45933	0.826223
HES1	ENSG00000114315	HES1 (JASPAR)	Motif2584	1-2	CB	-1.60584	6.60679e-06	0.000249047
HES1	ENSG00000114315	HES1 (JASPAR)	Motif2584	3-5	CB	-0.616204	0.000339003	0.0163287
HES1	ENSG00000114315	HES1 (JASPAR)	Motif2584	6-7	CB	-0.385932	0.0149036	0.139913
HEY1	ENSG00000164683	HEY1 (JASPAR)	Motif2492	1-2	BM	-0.260258	0.406252	0.869378
HEY1	ENSG00000164683	HEY1 (JASPAR)	Motif2492	3-5	BM	-0.282542	0.0824526	0.215971
HEY1	ENSG00000164683	HEY1 (JASPAR)	Motif2492	6-7	BM	-0.0669394	0.822929	0.995089
HEY1	ENSG00000164683	HEY1 (JASPAR)	Motif2492	1-2	CB	-1.1855	0.002509	0.0286224
HEY1	ENSG00000164683	HEY1 (JASPAR)	Motif2492	3-5	CB	-0.130593	0.494292	0.98372
HEY1	ENSG00000164683	HEY1 (JASPAR)	Motif2492	6-7	CB	-0.223179	0.2118	0.54208
HEY2	ENSG00000135547	HEY2 (JASPAR)	Motif2318	1-2	BM	-0.145911	0.675133	0.988408
HEY2	ENSG00000135547	HEY2 (JASPAR)	Motif2318	3-5	BM	-0.252746	0.111917	0.26296
HEY2	ENSG00000135547	HEY2 (JASPAR)	Motif2318	6-7	BM	0.257949	0.212648	0.627682
HEY2	ENSG00000135547	HEY2 (JASPAR)	Motif2318	1-2	CB	-1.14609	0.00361132	0.0363649
HEY2	ENSG00000135547	HEY2 (JASPAR)	Motif2318	3-5	CB	0.11843	0.497324	0.98372
HEY2	ENSG00000135547	HEY2 (JASPAR)	Motif2318	6-7	CB	0.0144436	0.953217	1
HIC1	ENSG00000177374	HIC1 (uniPROBE)	Motif993	1-2	BM	0.165066	0.63214	0.963207
HIC1	ENSG00000177374	HIC1 (uniPROBE)	Motif993	3-5	BM	0.877973	1.91664e-08	3.19562e-07
HIC1	ENSG00000177374	HIC1 (uniPROBE)	Motif993	6-7	BM	1.08684	1.09281e-07	4.73735e-05
HIC1	ENSG00000177374	HIC1 (uniPROBE)	Motif993	1-2	CB	0.0292164	0.891401	1
HIC1	ENSG00000177374	HIC1 (uniPROBE)	Motif993	3-5	CB	-0.392628	0.0706611	0.528131
HIC1	ENSG00000177374	HIC1 (uniPROBE)	Motif993	6-7	CB	-0.321762	0.100148	0.390615
HIF1A	ENSG00000100644	HIF1A (Transfac)	Motif3775	1-2	BM	-0.615464	0.0499128	0.317825
HIF1A	ENSG00000100644	HIF1A (Transfac)	Motif3775	3-5	BM	-0.644449	3.41758e-05	0.000361347
HIF1A	ENSG00000100644	HIF1A (Transfac)	Motif3775	6-7	BM	-0.328727	0.15003	0.524501
HIF1A	ENSG00000100644	HIF1A (Transfac)	Motif3775	1-2	CB	-0.635972	0.0955808	0.354639
HIF1A	ENSG00000100644	HIF1A (Transfac)	Motif3775	3-5	CB	0.0968774	0.587094	1
HIF1A	ENSG00000100644	HIF1A (Transfac)	Motif3775	6-7	CB	-0.224943	0.169806	0.494437
HIF1A	ENSG00000100644	HIF1A (Transfac)	Motif3776	1-2	BM	-0.306364	0.303817	0.795799
HIF1A	ENSG00000100644	HIF1A (Transfac)	Motif3776	3-5	BM	-0.570069	0.000176639	0.00146335
HIF1A	ENSG00000100644	HIF1A (Transfac)	Motif3776	6-7	BM	-0.0215964	0.943792	1
HIF1A	ENSG00000100644	HIF1A (Transfac)	Motif3776	1-2	CB	-0.89352	0.0136161	0.0917371
HIF1A	ENSG00000100644	HIF1A (Transfac)	Motif3776	3-5	CB	0.112399	0.512795	0.98372
HIF1A	ENSG00000100644	HIF1A (Transfac)	Motif3776	6-7	CB	-0.210369	0.192609	0.520251
HINFP	ENSG00000172273	HINFP (JASPAR)	Motif914	1-2	BM	-2.02113	4.07554e-05	0.000981526
HINFP	ENSG00000172273	HINFP (JASPAR)	Motif914	3-5	BM	-1.28321	1.43989e-07	2.19015e-06
HINFP	ENSG00000172273	HINFP (JASPAR)	Motif914	6-7	BM	-0.368877	0.337391	0.764453
HINFP	ENSG00000172273	HINFP (JASPAR)	Motif914	1-2	CB	-1.08565	0.0641799	0.282959
HINFP	ENSG00000172273	HINFP (JASPAR)	Motif914	3-5	CB	-0.877147	0.00104285	0.034775
HINFP	ENSG00000172273	HINFP (JASPAR)	Motif914	6-7	CB	-0.496596	0.0453471	0.267456
HMGA1	ENSG00000137309	HMGA1 (Transfac)	Motif3395	1-2	BM	-2.10735	0.021438	0.178555
HMGA1	ENSG00000137309	HMGA1 (Transfac)	Motif3395	3-5	BM	-0.342136	0.187821	0.368419
HMGA1	ENSG00000137309	HMGA1 (Transfac)	Motif3395	6-7	BM	0.054265	0.828974	0.999611
HMGA1	ENSG00000137309	HMGA1 (Transfac)	Motif3395	1-2	CB	-0.261892	0.841331	0.994561
HMGA1	ENSG00000137309	HMGA1 (Transfac)	Motif3395	3-5	CB	-0.0720695	0.912004	1
HMGA1	ENSG00000137309	HMGA1 (Transfac)	Motif3395	6-7	CB	-1.10182	0.000774967	0.0176815
HOMEZ	ENSG00000215271	HOMEZ (uniPROBE)	Motif1114	1-2	BM	#NAME?	0.0758269	0.426896
HOMEZ	ENSG00000215271	HOMEZ (uniPROBE)	Motif1114	3-5	BM	-1.1734	0.0113292	0.0491404
HOMEZ	ENSG00000215271	HOMEZ (uniPROBE)	Motif1114	6-7	BM	-1.41431	0.0563048	0.303207
HOMEZ	ENSG00000215271	HOMEZ (uniPROBE)	Motif1114	1-2	CB	-1.48548	0.521421	0.810492
HOMEZ	ENSG00000215271	HOMEZ (uniPROBE)	Motif1114	3-5	CB	0.334134	0.41066	0.964884
HOMEZ	ENSG00000215271	HOMEZ (uniPROBE)	Motif1114	6-7	CB	-0.942073	0.0459921	0.269427
HOXB7	ENSG00000260027	HOXB7 (uniPROBE)	Motif1132	1-2	BM	-0.64718	0.768252	1
HOXB7	ENSG00000260027	HOXB7 (uniPROBE)	Motif1132	3-5	BM	-1.15049	0.00477817	0.0243687
HOXB7	ENSG00000260027	HOXB7 (uniPROBE)	Motif1132	6-7	BM	0.179749	0.648038	0.91584
HOXB7	ENSG00000260027	HOXB7 (uniPROBE)	Motif1132	1-2	CB	-0.269462	1	1
HOXB7	ENSG00000260027	HOXB7 (uniPROBE)	Motif1132	3-5	CB	-0.923236	0.12105	0.624068
HOXB7	ENSG00000260027	HOXB7 (uniPROBE)	Motif1132	6-7	CB	-0.576608	0.205957	0.535962
HSF5	ENSG00000176160	HSF5 (Transfac)	Motif3368	1-2	BM	-0.84474	0.0131489	0.121277
HSF5	ENSG00000176160	HSF5 (Transfac)	Motif3368	3-5	BM	-0.626296	0.000106508	0.000972024
HSF5	ENSG00000176160	HSF5 (Transfac)	Motif3368	6-7	BM	-0.425638	0.0657024	0.331186
HSF5	ENSG00000176160	HSF5 (Transfac)	Motif3368	1-2	CB	-0.792543	0.0589681	0.269081
HSF5	ENSG00000176160	HSF5 (Transfac)	Motif3368	3-5	CB	0.0434569	0.845711	1
HSF5	ENSG00000176160	HSF5 (Transfac)	Motif3368	6-7	CB	-0.0591121	0.769106	0.933965
IRF2	ENSG00000168310	IRF2 (JASPAR)	Motif2098	1-2	BM	-0.753775	0.0667823	0.381501
IRF2	ENSG00000168310	IRF2 (JASPAR)	Motif2098	3-5	BM	-0.477058	0.00921505	0.0418296
IRF2	ENSG00000168310	IRF2 (JASPAR)	Motif2098	6-7	BM	-0.315796	0.20865	0.627682
IRF2	ENSG00000168310	IRF2 (JASPAR)	Motif2098	1-2	CB	-0.588204	0.216596	0.579664
IRF2	ENSG00000168310	IRF2 (JASPAR)	Motif2098	3-5	CB	-0.336799	0.156349	0.681178
IRF2	ENSG00000168310	IRF2 (JASPAR)	Motif2098	6-7	CB	-0.412789	0.0328016	0.217092
IRF3	ENSG00000126456	IRF3 (uniPROBE)	Motif997	1-2	BM	-0.471352	0.204722	0.657385
IRF3	ENSG00000126456	IRF3 (uniPROBE)	Motif997	3-5	BM	-0.738934	2.73952e-05	0.00029323
IRF3	ENSG00000126456	IRF3 (uniPROBE)	Motif997	6-7	BM	-0.0918188	0.706209	0.945105
IRF3	ENSG00000126456	IRF3 (uniPROBE)	Motif997	1-2	CB	-0.173914	0.700925	0.923559
IRF3	ENSG00000126456	IRF3 (uniPROBE)	Motif997	3-5	CB	0.128003	0.530053	0.98847
IRF3	ENSG00000126456	IRF3 (uniPROBE)	Motif997	6-7	CB	-0.536374	0.00486655	0.0703217
IRF5	ENSG00000128604	IRF5 (uniPROBE)	Motif999	1-2	BM	-0.998026	0.0913128	0.457619
IRF5	ENSG00000128604	IRF5 (uniPROBE)	Motif999	3-5	BM	-0.808079	0.00201629	0.0124866
IRF5	ENSG00000128604	IRF5 (uniPROBE)	Motif999	6-7	BM	-0.517405	0.143065	0.512552
IRF5	ENSG00000128604	IRF5 (uniPROBE)	Motif999	1-2	CB	-0.44913	0.500036	0.80482
IRF5	ENSG00000128604	IRF5 (uniPROBE)	Motif999	3-5	CB	-0.551877	0.0834646	0.560641
IRF5	ENSG00000128604	IRF5 (uniPROBE)	Motif999	6-7	CB	-0.48219	0.0744775	0.347078
IRF6	ENSG00000117595	IRF6 (uniPROBE)	Motif1000	1-2	BM	-1.20593	0.0442894	0.288714
IRF6	ENSG00000117595	IRF6 (uniPROBE)	Motif1000	3-5	BM	-0.928181	0.000663467	0.00483383
IRF6	ENSG00000117595	IRF6 (uniPROBE)	Motif1000	6-7	BM	-1.10466	0.00564648	0.0776015
IRF6	ENSG00000117595	IRF6 (uniPROBE)	Motif1000	1-2	CB	-1.06448	0.116222	0.407955
IRF6	ENSG00000117595	IRF6 (uniPROBE)	Motif1000	3-5	CB	-0.271006	0.391822	0.952766
IRF6	ENSG00000117595	IRF6 (uniPROBE)	Motif1000	6-7	CB	-0.429595	0.12097	0.429208
IRF8	ENSG00000140968	IRF8 (JASPAR)	Motif2321	1-2	BM	-0.295325	0.515377	0.914285
IRF8	ENSG00000140968	IRF8 (JASPAR)	Motif2321	3-5	BM	-0.509107	0.00850902	0.0392411
IRF8	ENSG00000140968	IRF8 (JASPAR)	Motif2321	6-7	BM	0.0482649	0.810653	0.988517
IRF8	ENSG00000140968	IRF8 (JASPAR)	Motif2321	1-2	CB	0.0544225	0.887954	1
IRF8	ENSG00000140968	IRF8 (JASPAR)	Motif2321	3-5	CB	-0.472115	0.0614694	0.513145
IRF8	ENSG00000140968	IRF8 (JASPAR)	Motif2321	6-7	CB	-0.421353	0.0397303	0.246044
JDP2	ENSG00000140044	JDP2 (uniPROBE)	Motif1002	1-2	BM	-0.699778	0.167251	0.619688
JDP2	ENSG00000140044	JDP2 (uniPROBE)	Motif1002	3-5	BM	-0.757075	0.000877731	0.00613704
JDP2	ENSG00000140044	JDP2 (uniPROBE)	Motif1002	6-7	BM	0.0270636	0.9206	1
JDP2	ENSG00000140044	JDP2 (uniPROBE)	Motif1002	1-2	CB	-0.352392	0.620457	0.878491
JDP2	ENSG00000140044	JDP2 (uniPROBE)	Motif1002	3-5	CB	-0.0513917	0.931449	1
JDP2	ENSG00000140044	JDP2 (uniPROBE)	Motif1002	6-7	CB	0.0860171	0.696982	0.897895
JUN	ENSG00000177606	JUN (JASPAR)	Motif2220	1-2	BM	0.240176	0.57434	0.943347
JUN	ENSG00000177606	JUN (JASPAR)	Motif2220	3-5	BM	0.315496	0.0746549	0.202902
JUN	ENSG00000177606	JUN (JASPAR)	Motif2220	6-7	BM	0.33184	0.115449	0.459147
JUN	ENSG00000177606	JUN (JASPAR)	Motif2220	1-2	CB	1.29226	0.000489434	0.00771525
JUN	ENSG00000177606	JUN (JASPAR)	Motif2220	3-5	CB	0.419816	0.0620784	0.513145
JUN	ENSG00000177606	JUN (JASPAR)	Motif2220	6-7	CB	1.24989	6.4164e-15	9.2717e-13
JUNB	ENSG00000171223	JUNB (JASPAR)	Motif2221	1-2	BM	0.603555	0.0941775	0.466582
JUNB	ENSG00000171223	JUNB (JASPAR)	Motif2221	3-5	BM	0.378618	0.0327346	0.113706
JUNB	ENSG00000171223	JUNB (JASPAR)	Motif2221	6-7	BM	0.434196	0.0369801	0.240508
JUNB	ENSG00000171223	JUNB (JASPAR)	Motif2221	1-2	CB	1.09305	0.00429757	0.0418651
JUNB	ENSG00000171223	JUNB (JASPAR)	Motif2221	3-5	CB	0.594631	0.00684392	0.123618
JUNB	ENSG00000171223	JUNB (JASPAR)	Motif2221	6-7	CB	1.24457	4.31818e-15	7.48773e-13
JUND	ENSG00000130522	JUND (JASPAR)	Motif2222	1-2	BM	0.438165	0.242385	0.703022
JUND	ENSG00000130522	JUND (JASPAR)	Motif2222	3-5	BM	0.397644	0.0277219	0.098909
JUND	ENSG00000130522	JUND (JASPAR)	Motif2222	6-7	BM	0.386038	0.0680116	0.335034
JUND	ENSG00000130522	JUND (JASPAR)	Motif2222	1-2	CB	1.07049	0.00531839	0.0495811
JUND	ENSG00000130522	JUND (JASPAR)	Motif2222	3-5	CB	0.622245	0.00550834	0.120262
JUND	ENSG00000130522	JUND (JASPAR)	Motif2222	6-7	CB	1.36792	1.75139e-17	7.59228e-15
KLF11	ENSG00000172059	KLF11 (Transfac)	Motif3852	1-2	BM	-1.0156	0.000941978	0.0131725
KLF11	ENSG00000172059	KLF11 (Transfac)	Motif3852	3-5	BM	-0.450149	0.00152436	0.00986285
KLF11	ENSG00000172059	KLF11 (Transfac)	Motif3852	6-7	BM	-0.153516	0.43708	0.816179
KLF11	ENSG00000172059	KLF11 (Transfac)	Motif3852	1-2	CB	-0.652979	0.0585418	0.268549
KLF11	ENSG00000172059	KLF11 (Transfac)	Motif3852	3-5	CB	-0.0691671	0.724147	1
KLF11	ENSG00000172059	KLF11 (Transfac)	Motif3852	6-7	CB	-0.0588451	0.722449	0.90515
KLF12	ENSG00000118922	KLF12 (JASPAR)	Motif2411	1-2	BM	-1.02588	0.000641136	0.00926441
KLF12	ENSG00000118922	KLF12 (JASPAR)	Motif2411	3-5	BM	-0.205375	0.150838	0.319747
KLF12	ENSG00000118922	KLF12 (JASPAR)	Motif2411	6-7	BM	0.0627369	0.746984	0.965179
KLF12	ENSG00000118922	KLF12 (JASPAR)	Motif2411	1-2	CB	-0.934355	0.00712672	0.0582912
KLF12	ENSG00000118922	KLF12 (JASPAR)	Motif2411	3-5	CB	-0.178297	0.318762	0.907098
KLF12	ENSG00000118922	KLF12 (JASPAR)	Motif2411	6-7	CB	0.01366	0.959568	1
KLF13	ENSG00000169926	KLF13 (JASPAR)	Motif2326	1-2	BM	-0.64356	0.0354173	0.249649
KLF13	ENSG00000169926	KLF13 (JASPAR)	Motif2326	3-5	BM	-0.514741	0.000302286	0.0023611
KLF13	ENSG00000169926	KLF13 (JASPAR)	Motif2326	6-7	BM	-0.0183259	0.948145	1
KLF13	ENSG00000169926	KLF13 (JASPAR)	Motif2326	1-2	CB	-0.677873	0.0485893	0.232746
KLF13	ENSG00000169926	KLF13 (JASPAR)	Motif2326	3-5	CB	-0.0013753	1	1
KLF13	ENSG00000169926	KLF13 (JASPAR)	Motif2326	6-7	CB	0.146762	0.332	0.663235
KLF15	ENSG00000163884	KLF15 (Transfac)	Motif3242	1-2	BM	-0.942853	0.00200939	0.0260021
KLF15	ENSG00000163884	KLF15 (Transfac)	Motif3242	3-5	BM	-0.414999	0.00335071	0.0183865
KLF15	ENSG00000163884	KLF15 (Transfac)	Motif3242	6-7	BM	0.0418321	0.843797	1
KLF15	ENSG00000163884	KLF15 (Transfac)	Motif3242	1-2	CB	-0.643154	0.0615858	0.278098
KLF15	ENSG00000163884	KLF15 (Transfac)	Motif3242	3-5	CB	0.223359	0.196947	0.748919
KLF15	ENSG00000163884	KLF15 (Transfac)	Motif3242	6-7	CB	0.203151	0.167139	0.494437
KLF16	ENSG00000129911	KLF16 (JASPAR)	Motif2410	1-2	BM	-1.29509	2.76739e-05	0.00072707
KLF16	ENSG00000129911	KLF16 (JASPAR)	Motif2410	3-5	BM	-0.626293	7.21456e-06	8.56853e-05
KLF16	ENSG00000129911	KLF16 (JASPAR)	Motif2410	6-7	BM	-0.159205	0.403648	0.799961
KLF16	ENSG00000129911	KLF16 (JASPAR)	Motif2410	1-2	CB	-1.07722	0.00161119	0.020245
KLF16	ENSG00000129911	KLF16 (JASPAR)	Motif2410	3-5	CB	-0.117231	0.513943	0.98372
KLF16	ENSG00000129911	KLF16 (JASPAR)	Motif2410	6-7	CB	0.113787	0.452465	0.745793
KLF4	ENSG00000136826	KLF4 (JASPAR)	Motif2089	1-2	BM	-1.19686	6.76354e-05	0.001466
KLF4	ENSG00000136826	KLF4 (JASPAR)	Motif2089	3-5	BM	-0.132879	0.339077	0.5434
KLF4	ENSG00000136826	KLF4 (JASPAR)	Motif2089	6-7	BM	0.160835	0.403308	0.799961
KLF4	ENSG00000136826	KLF4 (JASPAR)	Motif2089	1-2	CB	-0.940807	0.00676631	0.0569552
KLF4	ENSG00000136826	KLF4 (JASPAR)	Motif2089	3-5	CB	0.117997	0.518584	0.98372
KLF4	ENSG00000136826	KLF4 (JASPAR)	Motif2089	6-7	CB	0.104496	0.480282	0.760629
KLF4	ENSG00000136826	KLF4 (JASPAR)	Motif932	1-2	BM	-1.14325	0.000161593	0.00287921
KLF4	ENSG00000136826	KLF4 (JASPAR)	Motif932	3-5	BM	-0.135207	0.338791	0.5434
KLF4	ENSG00000136826	KLF4 (JASPAR)	Motif932	6-7	BM	0.212533	0.247723	0.658822
KLF4	ENSG00000136826	KLF4 (JASPAR)	Motif932	1-2	CB	-0.868833	0.0134262	0.0917371
KLF4	ENSG00000136826	KLF4 (JASPAR)	Motif932	3-5	CB	0.128719	0.481227	0.981456
KLF4	ENSG00000136826	KLF4 (JASPAR)	Motif932	6-7	CB	0.184109	0.20709	0.535962
KLF5	ENSG00000102554	KLF5 (JASPAR)	Motif2268	1-2	BM	-1.10585	0.000308501	0.00504661
KLF5	ENSG00000102554	KLF5 (JASPAR)	Motif2268	3-5	BM	-0.343394	0.0132396	0.0559939
KLF5	ENSG00000102554	KLF5 (JASPAR)	Motif2268	6-7	BM	-0.0929855	0.655534	0.91584
KLF5	ENSG00000102554	KLF5 (JASPAR)	Motif2268	1-2	CB	-1.31752	0.000109384	0.00228152
KLF5	ENSG00000102554	KLF5 (JASPAR)	Motif2268	3-5	CB	-0.0421901	0.81231	1
KLF5	ENSG00000102554	KLF5 (JASPAR)	Motif2268	6-7	CB	0.118006	0.423963	0.729213
KLF6	ENSG00000067082	KLF6 (Transfac)	Motif4404	1-2	BM	-2.03232	1.60906e-10	4.65017e-08
KLF6	ENSG00000067082	KLF6 (Transfac)	Motif4404	3-5	BM	-0.885053	1.94309e-10	4.95488e-09
KLF6	ENSG00000067082	KLF6 (Transfac)	Motif4404	6-7	BM	-0.367282	0.0555426	0.302864
KLF6	ENSG00000067082	KLF6 (Transfac)	Motif4404	1-2	CB	-1.6256	1.71836e-06	0.000114601
KLF6	ENSG00000067082	KLF6 (Transfac)	Motif4404	3-5	CB	-0.241454	0.166798	0.688638
KLF6	ENSG00000067082	KLF6 (Transfac)	Motif4404	6-7	CB	-0.322606	0.0277974	0.195764
KLF7	ENSG00000118263	KLF7 (uniPROBE)	Motif1003	1-2	BM	-1.5096	1.12966e-06	5.76129e-05
KLF7	ENSG00000118263	KLF7 (uniPROBE)	Motif1003	3-5	BM	-0.602688	1.37079e-05	0.000154367
KLF7	ENSG00000118263	KLF7 (uniPROBE)	Motif1003	6-7	BM	-0.176809	0.34299	0.764453
KLF7	ENSG00000118263	KLF7 (uniPROBE)	Motif1003	1-2	CB	-1.1032	0.00141839	0.0189191
KLF7	ENSG00000118263	KLF7 (uniPROBE)	Motif1003	3-5	CB	0.078846	0.675869	1
KLF7	ENSG00000118263	KLF7 (uniPROBE)	Motif1003	6-7	CB	0.180972	0.213206	0.54208
MAZ	ENSG00000103495	MAZ (Transfac)	Motif4518	1-2	BM	-0.819817	0.0101258	0.0975451
MAZ	ENSG00000103495	MAZ (Transfac)	Motif4518	3-5	BM	-0.536841	0.000130047	0.00116238
MAZ	ENSG00000103495	MAZ (Transfac)	Motif4518	6-7	BM	-0.220194	0.271085	0.681248
MAZ	ENSG00000103495	MAZ (Transfac)	Motif4518	1-2	CB	-1.49729	1.33364e-05	0.000398713
MAZ	ENSG00000103495	MAZ (Transfac)	Motif4518	3-5	CB	-0.217367	0.214883	0.786157
MAZ	ENSG00000103495	MAZ (Transfac)	Motif4518	6-7	CB	0.00072195	1	1
MECOM	ENSG00000085276	MECOM (JASPAR)	Motif2080	1-2	BM	-0.468895	0.573617	0.943347
MECOM	ENSG00000085276	MECOM (JASPAR)	Motif2080	3-5	BM	-0.0205159	1	1
MECOM	ENSG00000085276	MECOM (JASPAR)	Motif2080	6-7	BM	-0.0971898	0.777834	0.975951
MECOM	ENSG00000085276	MECOM (JASPAR)	Motif2080	1-2	CB	2.19996	7.35169e-08	1.27478e-05
MECOM	ENSG00000085276	MECOM (JASPAR)	Motif2080	3-5	CB	0.186308	0.45884	0.980655
MECOM	ENSG00000085276	MECOM (JASPAR)	Motif2080	6-7	CB	0.395367	0.0764613	0.347078
MECOM	ENSG00000085276	MECOM (JASPAR)	Motif845	1-2	BM	-0.604968	0.553822	0.923391
MECOM	ENSG00000085276	MECOM (JASPAR)	Motif845	3-5	BM	-0.242307	0.283198	0.487169
MECOM	ENSG00000085276	MECOM (JASPAR)	Motif845	6-7	BM	0.107599	0.705856	0.945105
MECOM	ENSG00000085276	MECOM (JASPAR)	Motif845	1-2	CB	1.47276	0.00110974	0.0152721
MECOM	ENSG00000085276	MECOM (JASPAR)	Motif845	3-5	CB	0.387726	0.162862	0.688638
MECOM	ENSG00000085276	MECOM (JASPAR)	Motif845	6-7	CB	0.147359	0.517828	0.795264
MECP2	ENSG00000169057	MECP2 (Transfac)	Motif3211	1-2	BM	-1.37952	0.0113417	0.105734
MECP2	ENSG00000169057	MECP2 (Transfac)	Motif3211	3-5	BM	-1.07031	4.7715e-05	0.000486693
MECP2	ENSG00000169057	MECP2 (Transfac)	Motif3211	6-7	BM	-0.580928	0.123345	0.473187
MECP2	ENSG00000169057	MECP2 (Transfac)	Motif3211	1-2	CB	0.0849251	0.865576	1
MECP2	ENSG00000169057	MECP2 (Transfac)	Motif3211	3-5	CB	-0.139313	0.698331	1
MECP2	ENSG00000169057	MECP2 (Transfac)	Motif3211	6-7	CB	-0.480418	0.0965337	0.383921
MECP2	ENSG00000169057	MECP2 (Transfac)	Motif3212	1-2	BM	-0.479139	0.16199	0.605367
MECP2	ENSG00000169057	MECP2 (Transfac)	Motif3212	3-5	BM	-0.778776	1.37096e-05	0.000154367
MECP2	ENSG00000169057	MECP2 (Transfac)	Motif3212	6-7	BM	-0.80218	0.00340765	0.053717
MECP2	ENSG00000169057	MECP2 (Transfac)	Motif3212	1-2	CB	-0.776369	0.072728	0.299268
MECP2	ENSG00000169057	MECP2 (Transfac)	Motif3212	3-5	CB	-0.566341	0.00607029	0.120262
MECP2	ENSG00000169057	MECP2 (Transfac)	Motif3212	6-7	CB	-0.265936	0.177933	0.506772
MESP1	ENSG00000166823	MESP1 (SELEX)	Motif1572	1-2	BM	-0.000851949	1	1
MESP1	ENSG00000166823	MESP1 (SELEX)	Motif1572	3-5	BM	0.513872	0.00204026	0.0125125
MESP1	ENSG00000166823	MESP1 (SELEX)	Motif1572	6-7	BM	0.271823	0.238598	0.65045
MESP1	ENSG00000166823	MESP1 (SELEX)	Motif1572	1-2	CB	0.190396	0.663419	0.900129
MESP1	ENSG00000166823	MESP1 (SELEX)	Motif1572	3-5	CB	-0.16041	0.509992	0.98372
MESP1	ENSG00000166823	MESP1 (SELEX)	Motif1572	6-7	CB	0.0320909	0.84551	0.958244
MITF	ENSG00000187098	MITF (JASPAR)	Motif2289	1-2	BM	-0.433754	0.196166	0.651632
MITF	ENSG00000187098	MITF (JASPAR)	Motif2289	3-5	BM	-0.56852	0.000616905	0.00461083
MITF	ENSG00000187098	MITF (JASPAR)	Motif2289	6-7	BM	0.0987803	0.650815	0.91584
MITF	ENSG00000187098	MITF (JASPAR)	Motif2289	1-2	CB	-0.373941	0.380643	0.748446
MITF	ENSG00000187098	MITF (JASPAR)	Motif2289	3-5	CB	0.106909	0.563581	1
MITF	ENSG00000187098	MITF (JASPAR)	Motif2289	6-7	CB	0.141399	0.409368	0.715569
MST1L	ENSG00000186715	MST1L (Transfac)	Motif4359	1-2	BM	-0.104359	1	1
MST1L	ENSG00000186715	MST1L (Transfac)	Motif4359	3-5	BM	-0.610613	0.00621168	0.0302874
MST1L	ENSG00000186715	MST1L (Transfac)	Motif4359	6-7	BM	-0.258103	0.396866	0.798029
MST1L	ENSG00000186715	MST1L (Transfac)	Motif4359	1-2	CB	0.426736	0.373868	0.748155
MST1L	ENSG00000186715	MST1L (Transfac)	Motif4359	3-5	CB	-0.177431	0.588742	1
MST1L	ENSG00000186715	MST1L (Transfac)	Motif4359	6-7	CB	-0.495808	0.0375817	0.241358
MYC	ENSG00000136997	MYC (JASPAR)	Motif2172	1-2	BM	0.45574	0.205513	0.657491
MYC	ENSG00000136997	MYC (JASPAR)	Motif2172	3-5	BM	0.734368	1.0387e-05	0.000121697
MYC	ENSG00000136997	MYC (JASPAR)	Motif2172	6-7	BM	0.408947	0.071412	0.342068
MYC	ENSG00000136997	MYC (JASPAR)	Motif2172	1-2	CB	0.173775	0.658049	0.900129
MYC	ENSG00000136997	MYC (JASPAR)	Motif2172	3-5	CB	0.152956	0.464029	0.980655
MYC	ENSG00000136997	MYC (JASPAR)	Motif2172	6-7	CB	0.395495	0.0369183	0.238867
MYOG	ENSG00000122180	MYOG (JASPAR)	Motif2231	1-2	BM	0.573363	0.0561265	0.345118
MYOG	ENSG00000122180	MYOG (JASPAR)	Motif2231	3-5	BM	0.291642	0.0455384	0.14732
MYOG	ENSG00000122180	MYOG (JASPAR)	Motif2231	6-7	BM	0.622033	0.00144839	0.0306282
MYOG	ENSG00000122180	MYOG (JASPAR)	Motif2231	1-2	CB	-0.00966691	1	1
MYOG	ENSG00000122180	MYOG (JASPAR)	Motif2231	3-5	CB	0.306049	0.0916471	0.560641
MYOG	ENSG00000122180	MYOG (JASPAR)	Motif2231	6-7	CB	0.446874	0.00426441	0.064864
NFATC1	ENSG00000131196	NFATC1 (JASPAR)	Motif2293	1-2	BM	-1.51473	0.0138391	0.124984
NFATC1	ENSG00000131196	NFATC1 (JASPAR)	Motif2293	3-5	BM	-0.971549	6.96647e-05	0.000686356
NFATC1	ENSG00000131196	NFATC1 (JASPAR)	Motif2293	6-7	BM	0.0683834	0.7771	0.975951
NFATC1	ENSG00000131196	NFATC1 (JASPAR)	Motif2293	1-2	CB	0.988775	0.017159	0.111021
NFATC1	ENSG00000131196	NFATC1 (JASPAR)	Motif2293	3-5	CB	0.346859	0.151597	0.677499
NFATC1	ENSG00000131196	NFATC1 (JASPAR)	Motif2293	6-7	CB	0.110086	0.633139	0.880517
NFATC3	ENSG00000072736	NFATC3 (JASPAR)	Motif2294	1-2	BM	-1.46577	0.0402873	0.274066
NFATC3	ENSG00000072736	NFATC3 (JASPAR)	Motif2294	3-5	BM	-0.806879	0.00131672	0.00878148
NFATC3	ENSG00000072736	NFATC3 (JASPAR)	Motif2294	6-7	BM	-0.26974	0.424894	0.807858
NFATC3	ENSG00000072736	NFATC3 (JASPAR)	Motif2294	1-2	CB	1.03382	0.0175958	0.112372
NFATC3	ENSG00000072736	NFATC3 (JASPAR)	Motif2294	3-5	CB	0.35568	0.172472	0.699883
NFATC3	ENSG00000072736	NFATC3 (JASPAR)	Motif2294	6-7	CB	0.109875	0.666999	0.890398
NFE2	ENSG00000123405	NFE2 (JASPAR)	Motif2510	1-2	BM	0.831317	0.0574835	0.347935
NFE2	ENSG00000123405	NFE2 (JASPAR)	Motif2510	3-5	BM	0.41398	0.0369488	0.125135
NFE2	ENSG00000123405	NFE2 (JASPAR)	Motif2510	6-7	BM	-0.00971382	1	1
NFE2	ENSG00000123405	NFE2 (JASPAR)	Motif2510	1-2	CB	0.779912	0.0625334	0.280914
NFE2	ENSG00000123405	NFE2 (JASPAR)	Motif2510	3-5	CB	0.535836	0.0352953	0.389459
NFE2	ENSG00000123405	NFE2 (JASPAR)	Motif2510	6-7	CB	1.12638	2.15065e-10	2.33077e-08
NFE2L2	ENSG00000116044	NFE2L2 (JASPAR)	Motif2175	1-2	BM	-0.059459	1	1
NFE2L2	ENSG00000116044	NFE2L2 (JASPAR)	Motif2175	3-5	BM	0.126672	0.42858	0.624518
NFE2L2	ENSG00000116044	NFE2L2 (JASPAR)	Motif2175	6-7	BM	0.58697	0.00270383	0.0460164
NFE2L2	ENSG00000116044	NFE2L2 (JASPAR)	Motif2175	1-2	CB	0.604775	0.0997331	0.364847
NFE2L2	ENSG00000116044	NFE2L2 (JASPAR)	Motif2175	3-5	CB	0.61467	0.00144391	0.0421796
NFE2L2	ENSG00000116044	NFE2L2 (JASPAR)	Motif2175	6-7	CB	0.704611	4.44315e-06	0.000275158
NFIA	ENSG00000162599	NFIA (JASPAR)	Motif2339	1-2	BM	0.397776	0.293134	0.774838
NFIA	ENSG00000162599	NFIA (JASPAR)	Motif2339	3-5	BM	0.685874	1.93961e-05	0.000212866
NFIA	ENSG00000162599	NFIA (JASPAR)	Motif2339	6-7	BM	1.06216	2.91598e-07	5.88745e-05
NFIA	ENSG00000162599	NFIA (JASPAR)	Motif2339	1-2	CB	-0.341661	0.553862	0.836582
NFIA	ENSG00000162599	NFIA (JASPAR)	Motif2339	3-5	CB	-0.336799	0.156349	0.681178
NFIA	ENSG00000162599	NFIA (JASPAR)	Motif2339	6-7	CB	-0.0557983	0.801373	0.940344
NFIB	ENSG00000147862	NFIB (SELEX)	Motif1438	1-2	BM	1.15817	0.000351186	0.00553597
NFIB	ENSG00000147862	NFIB (SELEX)	Motif1438	3-5	BM	0.304801	0.0602245	0.177762
NFIB	ENSG00000147862	NFIB (SELEX)	Motif1438	6-7	BM	1.10076	2.88164e-08	2.49838e-05
NFIB	ENSG00000147862	NFIB (SELEX)	Motif1438	1-2	CB	-0.95988	0.0607777	0.275886
NFIB	ENSG00000147862	NFIB (SELEX)	Motif1438	3-5	CB	-0.0675644	0.776244	1
NFIB	ENSG00000147862	NFIB (SELEX)	Motif1438	6-7	CB	0.308818	0.072759	0.344704
NFIX	ENSG00000008441	NFIX (JASPAR)	Motif2340	1-2	BM	0.373516	0.257548	0.726838
NFIX	ENSG00000008441	NFIX (JASPAR)	Motif2340	3-5	BM	0.796103	5.86194e-08	9.58925e-07
NFIX	ENSG00000008441	NFIX (JASPAR)	Motif2340	6-7	BM	1.03019	1.67129e-07	4.83003e-05
NFIX	ENSG00000008441	NFIX (JASPAR)	Motif2340	1-2	CB	-0.535586	0.240892	0.608901
NFIX	ENSG00000008441	NFIX (JASPAR)	Motif2340	3-5	CB	-0.538566	0.00725595	0.128386
NFIX	ENSG00000008441	NFIX (JASPAR)	Motif2340	6-7	CB	-0.000951344	1	1
NFYA	ENSG00000001167	NFYA (JASPAR)	Motif2104	1-2	BM	-0.89582	0.00765582	0.0809463
NFYA	ENSG00000001167	NFYA (JASPAR)	Motif2104	3-5	BM	-0.634813	5.52846e-05	0.000557346
NFYA	ENSG00000001167	NFYA (JASPAR)	Motif2104	6-7	BM	-0.138485	0.563304	0.897766
NFYA	ENSG00000001167	NFYA (JASPAR)	Motif2104	1-2	CB	-0.452674	0.273523	0.646171
NFYA	ENSG00000001167	NFYA (JASPAR)	Motif2104	3-5	CB	-0.069994	0.753782	1
NFYA	ENSG00000001167	NFYA (JASPAR)	Motif2104	6-7	CB	-0.198671	0.243464	0.577956
NFYB	ENSG00000120837	NFYB (JASPAR)	Motif2233	1-2	BM	-1.32687	0.000495029	0.00752965
NFYB	ENSG00000120837	NFYB (JASPAR)	Motif2233	3-5	BM	-0.788196	4.45103e-06	5.67507e-05
NFYB	ENSG00000120837	NFYB (JASPAR)	Motif2233	6-7	BM	0.137616	0.536424	0.875914
NFYB	ENSG00000120837	NFYB (JASPAR)	Motif2233	1-2	CB	-0.967829	0.0222952	0.136126
NFYB	ENSG00000120837	NFYB (JASPAR)	Motif2233	3-5	CB	0.0537581	0.791701	1
NFYB	ENSG00000120837	NFYB (JASPAR)	Motif2233	6-7	CB	-0.158418	0.375582	0.688434
NFYC	ENSG00000066136	NFYC (Transfac)	Motif4258	1-2	BM	-0.244059	0.518004	0.914285
NFYC	ENSG00000066136	NFYC (Transfac)	Motif4258	3-5	BM	-0.373389	0.0198764	0.0779765
NFYC	ENSG00000066136	NFYC (Transfac)	Motif4258	6-7	BM	0.180757	0.380701	0.794034
NFYC	ENSG00000066136	NFYC (Transfac)	Motif4258	1-2	CB	-1.36043	0.00125716	0.0170306
NFYC	ENSG00000066136	NFYC (Transfac)	Motif4258	3-5	CB	-0.0956121	0.656389	1
NFYC	ENSG00000066136	NFYC (Transfac)	Motif4258	6-7	CB	-0.251803	0.139443	0.456819
NKX3-1	ENSG00000167034	NKX3-1 (uniPROBE)	Motif1012	1-2	BM	-1.83194	0.00514271	0.057715
NKX3-1	ENSG00000167034	NKX3-1 (uniPROBE)	Motif1012	3-5	BM	-0.605851	0.00621817	0.0302874
NKX3-1	ENSG00000167034	NKX3-1 (uniPROBE)	Motif1012	6-7	BM	-0.438787	0.146864	0.517608
NKX3-1	ENSG00000167034	NKX3-1 (uniPROBE)	Motif1012	1-2	CB	-0.54824	0.408239	0.754677
NKX3-1	ENSG00000167034	NKX3-1 (uniPROBE)	Motif1012	3-5	CB	-0.604777	0.0348362	0.389459
NKX3-1	ENSG00000167034	NKX3-1 (uniPROBE)	Motif1012	6-7	CB	-0.583465	0.0144281	0.138991
NR2C2	ENSG00000177463	NR2C2 (JASPAR)	Motif2235	1-2	BM	-0.389468	0.215445	0.662958
NR2C2	ENSG00000177463	NR2C2 (JASPAR)	Motif2235	3-5	BM	-0.272726	0.0666868	0.189565
NR2C2	ENSG00000177463	NR2C2 (JASPAR)	Motif2235	6-7	BM	0.00191254	1	1
NR2C2	ENSG00000177463	NR2C2 (JASPAR)	Motif2235	1-2	CB	-1.07067	0.0032746	0.0346229
NR2C2	ENSG00000177463	NR2C2 (JASPAR)	Motif2235	3-5	CB	-0.0395705	0.858937	1
NR2C2	ENSG00000177463	NR2C2 (JASPAR)	Motif2235	6-7	CB	0.078445	0.633414	0.880517
NRF1	ENSG00000106459	NRF1 (JASPAR)	Motif2237	1-2	BM	-1.72847	4.30604e-08	4.14815e-06
NRF1	ENSG00000106459	NRF1 (JASPAR)	Motif2237	3-5	BM	-0.849769	9.44379e-10	2.27438e-08
NRF1	ENSG00000106459	NRF1 (JASPAR)	Motif2237	6-7	BM	-0.0479231	0.847464	1
NRF1	ENSG00000106459	NRF1 (JASPAR)	Motif2237	1-2	CB	-1.62707	2.43678e-06	0.000140846
NRF1	ENSG00000106459	NRF1 (JASPAR)	Motif2237	3-5	CB	-0.47659	0.00565701	0.120262
NRF1	ENSG00000106459	NRF1 (JASPAR)	Motif2237	6-7	CB	-0.494229	0.000906029	0.0201417
PATZ1	ENSG00000100105	PATZ1 (Transfac)	Motif3800	1-2	BM	-0.774879	0.0103892	0.0989832
PATZ1	ENSG00000100105	PATZ1 (Transfac)	Motif3800	3-5	BM	-0.108074	0.4687	0.661057
PATZ1	ENSG00000100105	PATZ1 (Transfac)	Motif3800	6-7	BM	-0.0931998	0.646268	0.91584
PATZ1	ENSG00000100105	PATZ1 (Transfac)	Motif3800	1-2	CB	-1.13023	0.0014789	0.0191373
PATZ1	ENSG00000100105	PATZ1 (Transfac)	Motif3800	3-5	CB	0.181203	0.291564	0.86868
PATZ1	ENSG00000100105	PATZ1 (Transfac)	Motif3800	6-7	CB	0.168381	0.259786	0.593951
PLAG1	ENSG00000181690	PLAG1 (JASPAR)	Motif2188	1-2	BM	-0.660654	0.0295701	0.226878
PLAG1	ENSG00000181690	PLAG1 (JASPAR)	Motif2188	3-5	BM	-0.501974	0.000980215	0.00679877
PLAG1	ENSG00000181690	PLAG1 (JASPAR)	Motif2188	6-7	BM	0.106939	0.624281	0.91584
PLAG1	ENSG00000181690	PLAG1 (JASPAR)	Motif2188	1-2	CB	-0.982048	0.00914733	0.0713112
PLAG1	ENSG00000181690	PLAG1 (JASPAR)	Motif2188	3-5	CB	0.384189	0.0243388	0.314951
PLAG1	ENSG00000181690	PLAG1 (JASPAR)	Motif2188	6-7	CB	0.247195	0.112428	0.417992
PLAGL1	ENSG00000118495	PLAGL1 (uniPROBE)	Motif1016	1-2	BM	-1.32495	1.38953e-05	0.000431183
PLAGL1	ENSG00000118495	PLAGL1 (uniPROBE)	Motif1016	3-5	BM	-0.366383	0.0134252	0.0563369
PLAGL1	ENSG00000118495	PLAGL1 (uniPROBE)	Motif1016	6-7	BM	-0.0437909	0.890856	1
PLAGL1	ENSG00000118495	PLAGL1 (uniPROBE)	Motif1016	1-2	CB	-0.744791	0.0355377	0.19257
PLAGL1	ENSG00000118495	PLAGL1 (uniPROBE)	Motif1016	3-5	CB	0.0675681	0.724597	1
PLAGL1	ENSG00000118495	PLAGL1 (uniPROBE)	Motif1016	6-7	CB	0.0538426	0.749959	0.918382
POLR3A	ENSG00000148606	POLR3A (Transfac)	Motif4008	1-2	BM	-0.0636464	1	1
POLR3A	ENSG00000148606	POLR3A (Transfac)	Motif4008	3-5	BM	-0.88924	0.00583833	0.0292592
POLR3A	ENSG00000148606	POLR3A (Transfac)	Motif4008	6-7	BM	0.272897	0.397634	0.798029
POLR3A	ENSG00000148606	POLR3A (Transfac)	Motif4008	1-2	CB	0.762865	0.203246	0.561192
POLR3A	ENSG00000148606	POLR3A (Transfac)	Motif4008	3-5	CB	-0.592147	0.17516	0.699883
POLR3A	ENSG00000148606	POLR3A (Transfac)	Motif4008	6-7	CB	-0.449696	0.169932	0.494437
PURA	ENSG00000185129	PURA (Transfac)	Motif3120	1-2	BM	0.165031	0.606503	0.958357
PURA	ENSG00000185129	PURA (Transfac)	Motif3120	3-5	BM	0.196653	0.169237	0.344434
PURA	ENSG00000185129	PURA (Transfac)	Motif3120	6-7	BM	0.292982	0.122683	0.473187
PURA	ENSG00000185129	PURA (Transfac)	Motif3120	1-2	CB	-0.366608	0.295291	0.677295
PURA	ENSG00000185129	PURA (Transfac)	Motif3120	3-5	CB	0.675592	7.15821e-05	0.00594232
PURA	ENSG00000185129	PURA (Transfac)	Motif3120	6-7	CB	0.336012	0.026965	0.194822
RARG	ENSG00000172819	RARG (JASPAR)	Motif2529	1-2	BM	0.287931	0.477825	0.904672
RARG	ENSG00000172819	RARG (JASPAR)	Motif2529	3-5	BM	-0.345631	0.0890381	0.227717
RARG	ENSG00000172819	RARG (JASPAR)	Motif2529	6-7	BM	0.0888746	0.728862	0.956754
RARG	ENSG00000172819	RARG (JASPAR)	Motif2529	1-2	CB	0.294557	0.507614	0.80604
RARG	ENSG00000172819	RARG (JASPAR)	Motif2529	3-5	CB	0.710906	0.000789062	0.0301043
RARG	ENSG00000172819	RARG (JASPAR)	Motif2529	6-7	CB	0.426133	0.0215434	0.168271
REL	ENSG00000162924	REL (JASPAR)	Motif2137	1-2	BM	-0.40336	0.212466	0.662958
REL	ENSG00000162924	REL (JASPAR)	Motif2137	3-5	BM	-0.441333	0.00464018	0.0239466
REL	ENSG00000162924	REL (JASPAR)	Motif2137	6-7	BM	0.0614055	0.777675	0.975951
REL	ENSG00000162924	REL (JASPAR)	Motif2137	1-2	CB	-0.483196	0.22889	0.587908
REL	ENSG00000162924	REL (JASPAR)	Motif2137	3-5	CB	0.0748653	0.66824	1
REL	ENSG00000162924	REL (JASPAR)	Motif2137	6-7	CB	-0.285077	0.0857987	0.366441
RFX5	ENSG00000143390	RFX5 (JASPAR)	Motif2241	1-2	BM	-0.246713	0.599276	0.956866
RFX5	ENSG00000143390	RFX5 (JASPAR)	Motif2241	3-5	BM	0.0262493	0.897265	0.968778
RFX5	ENSG00000143390	RFX5 (JASPAR)	Motif2241	6-7	BM	0.0896526	0.710797	0.946298
RFX5	ENSG00000143390	RFX5 (JASPAR)	Motif2241	1-2	CB	-1.79468	0.00279823	0.0311034
RFX5	ENSG00000143390	RFX5 (JASPAR)	Motif2241	3-5	CB	-0.295317	0.262192	0.83915
RFX5	ENSG00000143390	RFX5 (JASPAR)	Motif2241	6-7	CB	-0.234476	0.315757	0.653368
RUNX1	ENSG00000159216	RUNX1 (JASPAR)	Motif2066	1-2	BM	0.483741	0.140281	0.565512
RUNX1	ENSG00000159216	RUNX1 (JASPAR)	Motif2066	3-5	BM	0.408378	0.0103917	0.0462032
RUNX1	ENSG00000159216	RUNX1 (JASPAR)	Motif2066	6-7	BM	0.141533	0.531116	0.874183
RUNX1	ENSG00000159216	RUNX1 (JASPAR)	Motif2066	1-2	CB	0.537759	0.141568	0.461184
RUNX1	ENSG00000159216	RUNX1 (JASPAR)	Motif2066	3-5	CB	0.394652	0.0505434	0.473966
RUNX1	ENSG00000159216	RUNX1 (JASPAR)	Motif2066	6-7	CB	0.241419	0.185568	0.515079
RUNX1	ENSG00000159216	RUNX1 (Transfac)	Motif3598	1-2	BM	-0.839209	0.00519235	0.057715
RUNX1	ENSG00000159216	RUNX1 (Transfac)	Motif3598	3-5	BM	-1.00647	8.2305e-11	2.16238e-09
RUNX1	ENSG00000159216	RUNX1 (Transfac)	Motif3598	6-7	BM	-0.196424	0.366307	0.787749
RUNX1	ENSG00000159216	RUNX1 (Transfac)	Motif3598	1-2	CB	-0.126798	0.72781	0.946044
RUNX1	ENSG00000159216	RUNX1 (Transfac)	Motif3598	3-5	CB	-0.306224	0.0838341	0.560641
RUNX1	ENSG00000159216	RUNX1 (Transfac)	Motif3598	6-7	CB	-0.278795	0.0850607	0.365087
RUNX1	ENSG00000159216	RUNX1 (JASPAR)	Motif934	1-2	BM	0.483741	0.140281	0.565512
RUNX1	ENSG00000159216	RUNX1 (JASPAR)	Motif934	3-5	BM	0.408378	0.0103917	0.0462032
RUNX1	ENSG00000159216	RUNX1 (JASPAR)	Motif934	6-7	BM	0.145121	0.530692	0.874183
RUNX1	ENSG00000159216	RUNX1 (JASPAR)	Motif934	1-2	CB	0.540817	0.141135	0.461184
RUNX1	ENSG00000159216	RUNX1 (JASPAR)	Motif934	3-5	CB	0.391071	0.0508407	0.473966
RUNX1	ENSG00000159216	RUNX1 (JASPAR)	Motif934	6-7	CB	0.241419	0.185568	0.515079
RUNX2	ENSG00000124813	RUNX2 (JASPAR)	Motif2242	1-2	BM	0.230623	0.52599	0.914285
RUNX2	ENSG00000124813	RUNX2 (JASPAR)	Motif2242	3-5	BM	-0.539563	0.00471439	0.0241857
RUNX2	ENSG00000124813	RUNX2 (JASPAR)	Motif2242	6-7	BM	-0.370446	0.214295	0.627682
RUNX2	ENSG00000124813	RUNX2 (JASPAR)	Motif2242	1-2	CB	0.313651	0.403907	0.754677
RUNX2	ENSG00000124813	RUNX2 (JASPAR)	Motif2242	3-5	CB	0.253241	0.24612	0.836808
RUNX2	ENSG00000124813	RUNX2 (JASPAR)	Motif2242	6-7	CB	0.0933	0.625049	0.880517
SATB1	ENSG00000182568	SATB1 (Transfac)	Motif4037	1-2	BM	-1.95322	0.267301	0.74076
SATB1	ENSG00000182568	SATB1 (Transfac)	Motif4037	3-5	BM	-0.959424	0.00867781	0.0398077
SATB1	ENSG00000182568	SATB1 (Transfac)	Motif4037	6-7	BM	-0.233505	0.693449	0.939406
SATB1	ENSG00000182568	SATB1 (Transfac)	Motif4037	1-2	CB	0.643666	0.291753	0.670955
SATB1	ENSG00000182568	SATB1 (Transfac)	Motif4037	3-5	CB	0.124586	0.682833	1
SATB1	ENSG00000182568	SATB1 (Transfac)	Motif4037	6-7	CB	-0.356646	0.306666	0.640672
SLC6A2	ENSG00000103546	SLC6A2 (Transfac)	Motif4200	1-2	BM	-1.75766	8.71523e-07	5.0374e-05
SLC6A2	ENSG00000103546	SLC6A2 (Transfac)	Motif4200	3-5	BM	-1.69646	5.25175e-20	1.13391e-17
SLC6A2	ENSG00000103546	SLC6A2 (Transfac)	Motif4200	6-7	BM	-1.26929	1.52455e-06	0.000220298
SLC6A2	ENSG00000103546	SLC6A2 (Transfac)	Motif4200	1-2	CB	-2.25671	1.06876e-06	7.72177e-05
SLC6A2	ENSG00000103546	SLC6A2 (Transfac)	Motif4200	3-5	CB	-0.94943	4.74515e-06	0.000772332
SLC6A2	ENSG00000103546	SLC6A2 (Transfac)	Motif4200	6-7	CB	-0.966905	8.13215e-07	6.40961e-05
SLC6A2	ENSG00000103546	SLC6A2 (Transfac)	Motif4201	1-2	BM	-1.54686	5.51556e-06	0.000217363
SLC6A2	ENSG00000103546	SLC6A2 (Transfac)	Motif4201	3-5	BM	-1.66769	6.53926e-20	1.13391e-17
SLC6A2	ENSG00000103546	SLC6A2 (Transfac)	Motif4201	6-7	BM	-1.36013	3.3953e-07	5.88745e-05
SLC6A2	ENSG00000103546	SLC6A2 (Transfac)	Motif4201	1-2	CB	-1.82664	1.74096e-05	0.000503138
SLC6A2	ENSG00000103546	SLC6A2 (Transfac)	Motif4201	3-5	CB	-0.980714	1.74879e-06	0.000379051
SLC6A2	ENSG00000103546	SLC6A2 (Transfac)	Motif4201	6-7	CB	-0.891435	3.34e-06	0.000222752
SMAD1	ENSG00000170365	SMAD1 (Transfac)	Motif4571	1-2	BM	-0.401918	0.215775	0.662958
SMAD1	ENSG00000170365	SMAD1 (Transfac)	Motif4571	3-5	BM	0.54737	0.000109012	0.00098451
SMAD1	ENSG00000170365	SMAD1 (Transfac)	Motif4571	6-7	BM	0.429741	0.0225796	0.174998
SMAD1	ENSG00000170365	SMAD1 (Transfac)	Motif4571	1-2	CB	-0.75337	0.0434261	0.220178
SMAD1	ENSG00000170365	SMAD1 (Transfac)	Motif4571	3-5	CB	0.0931909	0.590939	1
SMAD1	ENSG00000170365	SMAD1 (Transfac)	Motif4571	6-7	CB	0.364839	0.0151694	0.139913
SMAD4	ENSG00000141646	SMAD4 (Transfac)	Motif4025	1-2	BM	-0.115979	0.809759	1
SMAD4	ENSG00000141646	SMAD4 (Transfac)	Motif4025	3-5	BM	0.537729	0.0006139	0.00461083
SMAD4	ENSG00000141646	SMAD4 (Transfac)	Motif4025	6-7	BM	0.270608	0.213404	0.627682
SMAD4	ENSG00000141646	SMAD4 (Transfac)	Motif4025	1-2	CB	-0.260898	0.676329	0.910523
SMAD4	ENSG00000141646	SMAD4 (Transfac)	Motif4025	3-5	CB	-0.0464762	0.888094	1
SMAD4	ENSG00000141646	SMAD4 (Transfac)	Motif4025	6-7	CB	0.130451	0.463081	0.749051
SOX11	ENSG00000176887	SOX11 (uniPROBE)	Motif1025	1-2	BM	-0.50462	0.414401	0.87845
SOX11	ENSG00000176887	SOX11 (uniPROBE)	Motif1025	3-5	BM	-0.410574	0.078566	0.210888
SOX11	ENSG00000176887	SOX11 (uniPROBE)	Motif1025	6-7	BM	-1.11452	0.00155853	0.0321724
SOX11	ENSG00000176887	SOX11 (uniPROBE)	Motif1025	1-2	CB	-0.266773	0.72576	0.944795
SOX11	ENSG00000176887	SOX11 (uniPROBE)	Motif1025	3-5	CB	0.0793389	0.779031	1
SOX11	ENSG00000176887	SOX11 (uniPROBE)	Motif1025	6-7	CB	-0.158947	0.568147	0.837881
SP1	ENSG00000185591	SP1 (JASPAR)	Motif2121	1-2	BM	-1.60838	1.91857e-07	1.51218e-05
SP1	ENSG00000185591	SP1 (JASPAR)	Motif2121	3-5	BM	-0.746922	8.79776e-08	1.39252e-06
SP1	ENSG00000185591	SP1 (JASPAR)	Motif2121	6-7	BM	-0.335155	0.0839746	0.381183
SP1	ENSG00000185591	SP1 (JASPAR)	Motif2121	1-2	CB	-1.55619	4.99642e-06	0.000227995
SP1	ENSG00000185591	SP1 (JASPAR)	Motif2121	3-5	CB	-0.0717319	0.677053	1
SP1	ENSG00000185591	SP1 (JASPAR)	Motif2121	6-7	CB	0.0591956	0.688243	0.897895
SP1	ENSG00000185591	SP1 (JASPAR)	Motif958	1-2	BM	-1.16243	0.000162723	0.00287921
SP1	ENSG00000185591	SP1 (JASPAR)	Motif958	3-5	BM	-0.672356	1.71958e-06	2.32949e-05
SP1	ENSG00000185591	SP1 (JASPAR)	Motif958	6-7	BM	-0.11849	0.560928	0.897487
SP1	ENSG00000185591	SP1 (JASPAR)	Motif958	1-2	CB	-0.95469	0.0057804	0.0527538
SP1	ENSG00000185591	SP1 (JASPAR)	Motif958	3-5	CB	0.114836	0.515273	0.98372
SP1	ENSG00000185591	SP1 (JASPAR)	Motif958	6-7	CB	0.231889	0.116591	0.424723
SP2	ENSG00000167182	SP2 (JASPAR)	Motif2247	1-2	BM	-1.71978	3.1874e-08	3.45434e-06
SP2	ENSG00000167182	SP2 (JASPAR)	Motif2247	3-5	BM	-0.85758	1.20887e-09	2.68741e-08
SP2	ENSG00000167182	SP2 (JASPAR)	Motif2247	6-7	BM	-0.450576	0.0207033	0.172481
SP2	ENSG00000167182	SP2 (JASPAR)	Motif2247	1-2	CB	-1.64001	1.93524e-06	0.000119847
SP2	ENSG00000167182	SP2 (JASPAR)	Motif2247	3-5	CB	-0.133814	0.440401	0.97642
SP2	ENSG00000167182	SP2 (JASPAR)	Motif2247	6-7	CB	-0.170068	0.247578	0.580135
SP3	ENSG00000172845	SP3 (JASPAR)	Motif2415	1-2	BM	-1.21302	7.3294e-05	0.0015499
SP3	ENSG00000172845	SP3 (JASPAR)	Motif2415	3-5	BM	-0.551138	7.49789e-05	0.00071436
SP3	ENSG00000172845	SP3 (JASPAR)	Motif2415	6-7	BM	0.0428211	0.847088	1
SP3	ENSG00000172845	SP3 (JASPAR)	Motif2415	1-2	CB	-0.937691	0.00619103	0.0545621
SP3	ENSG00000172845	SP3 (JASPAR)	Motif2415	3-5	CB	0.00322484	1	1
SP3	ENSG00000172845	SP3 (JASPAR)	Motif2415	6-7	CB	0.0822583	0.580488	0.84302
SP4	ENSG00000105866	SP4 (uniPROBE)	Motif1040	1-2	BM	-2.17477	2.92547e-12	1.26819e-09
SP4	ENSG00000105866	SP4 (uniPROBE)	Motif1040	3-5	BM	-1.00871	4.49394e-13	1.69402e-11
SP4	ENSG00000105866	SP4 (uniPROBE)	Motif1040	6-7	BM	-0.269363	0.160977	0.544848
SP4	ENSG00000105866	SP4 (uniPROBE)	Motif1040	1-2	CB	-1.13503	0.00100913	0.0141116
SP4	ENSG00000105866	SP4 (uniPROBE)	Motif1040	3-5	CB	-0.187507	0.279364	0.848307
SP4	ENSG00000105866	SP4 (uniPROBE)	Motif1040	6-7	CB	-0.0788656	0.617711	0.880517
SPI1	ENSG00000066336	SPI1 (uniPROBE)	Motif1022	1-2	BM	0.5887	0.0538857	0.333706
SPI1	ENSG00000066336	SPI1 (uniPROBE)	Motif1022	3-5	BM	-0.507667	0.00154374	0.00987079
SPI1	ENSG00000066336	SPI1 (uniPROBE)	Motif1022	6-7	BM	-0.514254	0.0243573	0.186883
SPI1	ENSG00000066336	SPI1 (uniPROBE)	Motif1022	1-2	CB	-1.05204	0.00585701	0.0528961
SPI1	ENSG00000066336	SPI1 (uniPROBE)	Motif1022	3-5	CB	-0.0349621	0.895898	1
SPI1	ENSG00000066336	SPI1 (uniPROBE)	Motif1022	6-7	CB	0.0605026	0.733249	0.91209
SPIB	ENSG00000269404	SPIB (JASPAR)	Motif2123	1-2	BM	1.11926	0.000552936	0.00826544
SPIB	ENSG00000269404	SPIB (JASPAR)	Motif2123	3-5	BM	-0.0510888	0.811459	0.913681
SPIB	ENSG00000269404	SPIB (JASPAR)	Motif2123	6-7	BM	0.474886	0.0278354	0.201111
SPIB	ENSG00000269404	SPIB (JASPAR)	Motif2123	1-2	CB	0.1034	0.784803	0.971953
SPIB	ENSG00000269404	SPIB (JASPAR)	Motif2123	3-5	CB	-0.13319	0.590301	1
SPIB	ENSG00000269404	SPIB (JASPAR)	Motif2123	6-7	CB	0.116362	0.553655	0.826194
STAT5A	ENSG00000126561	STAT5A (Transfac)	Motif3208	1-2	BM	-0.797285	0.0311783	0.233031
STAT5A	ENSG00000126561	STAT5A (Transfac)	Motif3208	3-5	BM	-0.457277	0.00820664	0.0384603
STAT5A	ENSG00000126561	STAT5A (Transfac)	Motif3208	6-7	BM	-0.404169	0.0915772	0.406582
STAT5A	ENSG00000126561	STAT5A (Transfac)	Motif3208	1-2	CB	-0.132357	0.793608	0.971953
STAT5A	ENSG00000126561	STAT5A (Transfac)	Motif3208	3-5	CB	-0.474885	0.0273155	0.348272
STAT5A	ENSG00000126561	STAT5A (Transfac)	Motif3208	6-7	CB	-0.428795	0.0239901	0.179305
TAL1	ENSG00000162367	TAL1 (JASPAR)	Motif890	1-2	BM	0.495009	0.220979	0.672242
TAL1	ENSG00000162367	TAL1 (JASPAR)	Motif890	3-5	BM	0.499824	0.00416679	0.0218946
TAL1	ENSG00000162367	TAL1 (JASPAR)	Motif890	6-7	BM	0.194948	0.440643	0.816179
TAL1	ENSG00000162367	TAL1 (JASPAR)	Motif890	1-2	CB	0.585219	0.170897	0.512692
TAL1	ENSG00000162367	TAL1 (JASPAR)	Motif890	3-5	CB	0.26021	0.255759	0.83915
TAL1	ENSG00000162367	TAL1 (JASPAR)	Motif890	6-7	CB	0.468598	0.0159679	0.142724
TBP	ENSG00000112592	TBP (uniPROBE)	Motif1044	1-2	BM	-0.135756	1	1
TBP	ENSG00000112592	TBP (uniPROBE)	Motif1044	3-5	BM	-0.592415	0.378146	0.577509
TBP	ENSG00000112592	TBP (uniPROBE)	Motif1044	6-7	BM	#NAME?	0.000985275	0.0230874
TBP	ENSG00000112592	TBP (uniPROBE)	Motif1044	1-2	CB	#NAME?	0.630607	0.883258
TBP	ENSG00000112592	TBP (uniPROBE)	Motif1044	3-5	CB	-0.460828	0.675716	1
TBP	ENSG00000112592	TBP (uniPROBE)	Motif1044	6-7	CB	-0.677605	0.225646	0.562024
TCF12	ENSG00000140262	TCF12 (JASPAR)	Motif2252	1-2	BM	0.659346	0.030907	0.233012
TCF12	ENSG00000140262	TCF12 (JASPAR)	Motif2252	3-5	BM	0.308999	0.0373184	0.125895
TCF12	ENSG00000140262	TCF12 (JASPAR)	Motif2252	6-7	BM	0.762915	0.00010451	0.00431479
TCF12	ENSG00000140262	TCF12 (JASPAR)	Motif2252	1-2	CB	0.220559	0.538422	0.827681
TCF12	ENSG00000140262	TCF12 (JASPAR)	Motif2252	3-5	CB	0.312547	0.0861073	0.560641
TCF12	ENSG00000140262	TCF12 (JASPAR)	Motif2252	6-7	CB	0.435027	0.00606374	0.0847946
TCFL5	ENSG00000101190	TCFL5 (JASPAR)	Motif2301	1-2	BM	-1.3274	1.27683e-05	0.000425774
TCFL5	ENSG00000101190	TCFL5 (JASPAR)	Motif2301	3-5	BM	-1.36344	6.31688e-17	4.97885e-15
TCFL5	ENSG00000101190	TCFL5 (JASPAR)	Motif2301	6-7	BM	-0.600739	0.00768209	0.091238
TCFL5	ENSG00000101190	TCFL5 (JASPAR)	Motif2301	1-2	CB	-2.01674	2.50167e-07	2.75999e-05
TCFL5	ENSG00000101190	TCFL5 (JASPAR)	Motif2301	3-5	CB	-0.620912	0.000386129	0.0176197
TCFL5	ENSG00000101190	TCFL5 (JASPAR)	Motif2301	6-7	CB	-0.58482	0.000660017	0.0154658
TRIM28	ENSG00000130726	TRIM28 (Transfac)	Motif4620	1-2	BM	-1.35705	1.44225e-05	0.000431183
TRIM28	ENSG00000130726	TRIM28 (Transfac)	Motif4620	3-5	BM	-1.06564	9.18718e-14	4.19226e-12
TRIM28	ENSG00000130726	TRIM28 (Transfac)	Motif4620	6-7	BM	-0.324643	0.103513	0.431578
TRIM28	ENSG00000130726	TRIM28 (Transfac)	Motif4620	1-2	CB	-1.33467	0.000101428	0.00225482
TRIM28	ENSG00000130726	TRIM28 (Transfac)	Motif4620	3-5	CB	-0.298124	0.086863	0.560641
TRIM28	ENSG00000130726	TRIM28 (Transfac)	Motif4620	6-7	CB	-0.222082	0.139471	0.456819
TTF1	ENSG00000125482	TTF1 (Transfac)	Motif4544	1-2	BM	-0.89682	0.00381465	0.0445879
TTF1	ENSG00000125482	TTF1 (Transfac)	Motif4544	3-5	BM	-0.185486	0.225979	0.415092
TTF1	ENSG00000125482	TTF1 (Transfac)	Motif4544	6-7	BM	-0.00611355	1	1
TTF1	ENSG00000125482	TTF1 (Transfac)	Motif4544	1-2	CB	-0.472226	0.193679	0.54697
TTF1	ENSG00000125482	TTF1 (Transfac)	Motif4544	3-5	CB	-0.0342343	0.903144	1
TTF1	ENSG00000125482	TTF1 (Transfac)	Motif4544	6-7	CB	0.0209965	0.913404	0.990951
WT1	ENSG00000184937	WT1 (Transfac)	Motif3759	1-2	BM	-1.08767	0.000326431	0.00524104
WT1	ENSG00000184937	WT1 (Transfac)	Motif3759	3-5	BM	-0.514784	0.00030022	0.0023611
WT1	ENSG00000184937	WT1 (Transfac)	Motif3759	6-7	BM	0.130769	0.510594	0.866965
WT1	ENSG00000184937	WT1 (Transfac)	Motif3759	1-2	CB	-1.08166	0.0020836	0.0247463
WT1	ENSG00000184937	WT1 (Transfac)	Motif3759	3-5	CB	0.0434996	0.814469	1
WT1	ENSG00000184937	WT1 (Transfac)	Motif3759	6-7	CB	0.0331028	0.83752	0.956419
WT1	ENSG00000184937	WT1 (Transfac)	Motif4236	1-2	BM	-1.58191	1.20759e-06	5.81655e-05
WT1	ENSG00000184937	WT1 (Transfac)	Motif4236	3-5	BM	-0.818707	4.02459e-09	7.58547e-08
WT1	ENSG00000184937	WT1 (Transfac)	Motif4236	6-7	BM	-0.215864	0.252778	0.661984
WT1	ENSG00000184937	WT1 (Transfac)	Motif4236	1-2	CB	-1.58165	3.53231e-06	0.00017014
WT1	ENSG00000184937	WT1 (Transfac)	Motif4236	3-5	CB	-0.152065	0.39682	0.954761
WT1	ENSG00000184937	WT1 (Transfac)	Motif4236	6-7	CB	0.0200131	0.920518	0.990951
WT1	ENSG00000184937	WT1 (Transfac)	Motif4237	1-2	BM	-1.91166	2.91588e-09	4.21344e-07
WT1	ENSG00000184937	WT1 (Transfac)	Motif4237	3-5	BM	-0.849389	9.1234e-10	2.26e-08
WT1	ENSG00000184937	WT1 (Transfac)	Motif4237	6-7	BM	-0.305733	0.112318	0.452929
WT1	ENSG00000184937	WT1 (Transfac)	Motif4237	1-2	CB	-1.20817	0.000376049	0.0062699
WT1	ENSG00000184937	WT1 (Transfac)	Motif4237	3-5	CB	-0.297017	0.0904726	0.560641
WT1	ENSG00000184937	WT1 (Transfac)	Motif4237	6-7	CB	-0.10354	0.484771	0.762789
XBP1	ENSG00000100219	XBP1 (JASPAR)	Motif2513	1-2	BM	-0.828281	0.0577886	0.347935
XBP1	ENSG00000100219	XBP1 (JASPAR)	Motif2513	3-5	BM	-0.565578	0.00648168	0.0312201
XBP1	ENSG00000100219	XBP1 (JASPAR)	Motif2513	6-7	BM	0.137217	0.578139	0.904778
XBP1	ENSG00000100219	XBP1 (JASPAR)	Motif2513	1-2	CB	-0.991447	0.0722166	0.299268
XBP1	ENSG00000100219	XBP1 (JASPAR)	Motif2513	3-5	CB	-0.214616	0.387324	0.952766
XBP1	ENSG00000100219	XBP1 (JASPAR)	Motif2513	6-7	CB	-0.65544	0.00359664	0.0591901
YBX1	ENSG00000065978	YBX1 (Transfac)	Motif3195	1-2	BM	-0.403023	0.242449	0.703022
YBX1	ENSG00000065978	YBX1 (Transfac)	Motif3195	3-5	BM	-0.561474	0.000337866	0.00261545
YBX1	ENSG00000065978	YBX1 (Transfac)	Motif3195	6-7	BM	-0.445559	0.0490012	0.281351
YBX1	ENSG00000065978	YBX1 (Transfac)	Motif3195	1-2	CB	-0.17134	0.713083	0.933902
YBX1	ENSG00000065978	YBX1 (Transfac)	Motif3195	3-5	CB	0.201821	0.266013	0.83915
YBX1	ENSG00000065978	YBX1 (Transfac)	Motif3195	6-7	CB	0.245427	0.118606	0.426785
YY1	ENSG00000100811	YY1 (JASPAR)	Motif2133	1-2	BM	-0.591293	0.124058	0.551544
YY1	ENSG00000100811	YY1 (JASPAR)	Motif2133	3-5	BM	-1.10917	8.69648e-09	1.5708e-07
YY1	ENSG00000100811	YY1 (JASPAR)	Motif2133	6-7	BM	-0.193054	0.459203	0.826223
YY1	ENSG00000100811	YY1 (JASPAR)	Motif2133	1-2	CB	-0.59458	0.216622	0.579664
YY1	ENSG00000100811	YY1 (JASPAR)	Motif2133	3-5	CB	-1.03008	1.8617e-05	0.00230585
YY1	ENSG00000100811	YY1 (JASPAR)	Motif2133	6-7	CB	-0.684221	0.000542299	0.0134335
ZBED1	ENSG00000214717	ZBED1 (JASPAR)	Motif2418	1-2	BM	-1.6752	0.125896	0.552033
ZBED1	ENSG00000214717	ZBED1 (JASPAR)	Motif2418	3-5	BM	-1.76887	0.000144199	0.00122937
ZBED1	ENSG00000214717	ZBED1 (JASPAR)	Motif2418	6-7	BM	-1.10323	0.122825	0.473187
ZBED1	ENSG00000214717	ZBED1 (JASPAR)	Motif2418	1-2	CB	#NAME?	0.0478929	0.230684
ZBED1	ENSG00000214717	ZBED1 (JASPAR)	Motif2418	3-5	CB	-0.710354	0.188172	0.721881
ZBED1	ENSG00000214717	ZBED1 (JASPAR)	Motif2418	6-7	CB	-0.866379	0.113296	0.417992
ZBED6	ENSG00000257315	ZBED6 (Transfac)	Motif4050	1-2	BM	-0.415148	0.186997	0.634383
ZBED6	ENSG00000257315	ZBED6 (Transfac)	Motif4050	3-5	BM	-0.243606	0.0855894	0.22151
ZBED6	ENSG00000257315	ZBED6 (Transfac)	Motif4050	6-7	BM	-0.265344	0.176026	0.573739
ZBED6	ENSG00000257315	ZBED6 (Transfac)	Motif4050	1-2	CB	-1.07009	0.00202411	0.0243736
ZBED6	ENSG00000257315	ZBED6 (Transfac)	Motif4050	3-5	CB	0.0747128	0.680984	1
ZBED6	ENSG00000257315	ZBED6 (Transfac)	Motif4050	6-7	CB	0.130049	0.389898	0.705723
ZBTB14	ENSG00000198081	ZBTB14 (uniPROBE)	Motif1059	1-2	BM	-1.39718	3.6489e-06	0.000150647
ZBTB14	ENSG00000198081	ZBTB14 (uniPROBE)	Motif1059	3-5	BM	-1.36055	8.29003e-19	8.98432e-17
ZBTB14	ENSG00000198081	ZBTB14 (uniPROBE)	Motif1059	6-7	BM	-0.702802	0.00134551	0.0292964
ZBTB14	ENSG00000198081	ZBTB14 (uniPROBE)	Motif1059	1-2	CB	-1.49837	3.27109e-05	0.00088626
ZBTB14	ENSG00000198081	ZBTB14 (uniPROBE)	Motif1059	3-5	CB	-0.462273	0.00814825	0.135856
ZBTB14	ENSG00000198081	ZBTB14 (uniPROBE)	Motif1059	6-7	CB	-0.574073	0.000450561	0.0118375
ZBTB33	ENSG00000177485	ZBTB33 (JASPAR)	Motif2258	1-2	BM	-1.31993	1.40363e-05	0.000431183
ZBTB33	ENSG00000177485	ZBTB33 (JASPAR)	Motif2258	3-5	BM	-1.24907	3.0437e-15	1.46605e-13
ZBTB33	ENSG00000177485	ZBTB33 (JASPAR)	Motif2258	6-7	BM	-0.779419	0.000366177	0.0102411
ZBTB33	ENSG00000177485	ZBTB33 (JASPAR)	Motif2258	1-2	CB	-1.38731	0.000100389	0.00225482
ZBTB33	ENSG00000177485	ZBTB33 (JASPAR)	Motif2258	3-5	CB	-0.218316	0.215808	0.786157
ZBTB33	ENSG00000177485	ZBTB33 (JASPAR)	Motif2258	6-7	CB	-0.600516	0.000274503	0.00881459
ZBTB49	ENSG00000168826	ZBTB49 (SELEX)	Motif1989	1-2	BM	-0.442264	0.149808	0.582275
ZBTB49	ENSG00000168826	ZBTB49 (SELEX)	Motif1989	3-5	BM	-0.515708	0.000681341	0.004882
ZBTB49	ENSG00000168826	ZBTB49 (SELEX)	Motif1989	6-7	BM	-0.0165297	1	1
ZBTB49	ENSG00000168826	ZBTB49 (SELEX)	Motif1989	1-2	CB	-1.01702	0.00637442	0.0552662
ZBTB49	ENSG00000168826	ZBTB49 (SELEX)	Motif1989	3-5	CB	-0.227808	0.221746	0.794437
ZBTB49	ENSG00000168826	ZBTB49 (SELEX)	Motif1989	6-7	CB	-0.321757	0.0508811	0.276419
ZBTB6	ENSG00000186130	ZBTB6 (Transfac)	Motif4180	1-2	BM	-0.703694	0.0351873	0.249649
ZBTB6	ENSG00000186130	ZBTB6 (Transfac)	Motif4180	3-5	BM	-0.460796	0.00369485	0.019653
ZBTB6	ENSG00000186130	ZBTB6 (Transfac)	Motif4180	6-7	BM	0.264809	0.213824	0.627682
ZBTB6	ENSG00000186130	ZBTB6 (Transfac)	Motif4180	1-2	CB	-0.318802	0.463928	0.793572
ZBTB6	ENSG00000186130	ZBTB6 (Transfac)	Motif4180	3-5	CB	0.097777	0.616252	1
ZBTB6	ENSG00000186130	ZBTB6 (Transfac)	Motif4180	6-7	CB	-0.0105621	1	1
ZBTB7A	ENSG00000178951	ZBTB7A (JASPAR)	Motif2419	1-2	BM	-0.942853	0.00200939	0.0260021
ZBTB7A	ENSG00000178951	ZBTB7A (JASPAR)	Motif2419	3-5	BM	-0.876624	1.14397e-09	2.61005e-08
ZBTB7A	ENSG00000178951	ZBTB7A (JASPAR)	Motif2419	6-7	BM	0.0861012	0.646187	0.91584
ZBTB7A	ENSG00000178951	ZBTB7A (JASPAR)	Motif2419	1-2	CB	-0.957968	0.00459609	0.0442756
ZBTB7A	ENSG00000178951	ZBTB7A (JASPAR)	Motif2419	3-5	CB	-0.348052	0.0402509	0.420452
ZBTB7A	ENSG00000178951	ZBTB7A (JASPAR)	Motif2419	6-7	CB	-0.233889	0.123803	0.436157
ZBTB7A	ENSG00000178951	ZBTB7A (Transfac)	Motif4332	1-2	BM	-0.575794	0.0592349	0.349365
ZBTB7A	ENSG00000178951	ZBTB7A (Transfac)	Motif4332	3-5	BM	-0.515085	0.000267272	0.0021456
ZBTB7A	ENSG00000178951	ZBTB7A (Transfac)	Motif4332	6-7	BM	0.0289748	0.895835	1
ZBTB7A	ENSG00000178951	ZBTB7A (Transfac)	Motif4332	1-2	CB	-0.924697	0.00659418	0.0566055
ZBTB7A	ENSG00000178951	ZBTB7A (Transfac)	Motif4332	3-5	CB	-0.108233	0.55689	1
ZBTB7A	ENSG00000178951	ZBTB7A (Transfac)	Motif4332	6-7	CB	-0.0313876	0.878016	0.970969
ZBTB7A	ENSG00000178951	ZBTB7A (Transfac)	Motif4647	1-2	BM	-0.505889	0.104701	0.501524
ZBTB7A	ENSG00000178951	ZBTB7A (Transfac)	Motif4647	3-5	BM	-0.390891	0.00595816	0.0295184
ZBTB7A	ENSG00000178951	ZBTB7A (Transfac)	Motif4647	6-7	BM	-0.161335	0.427518	0.811069
ZBTB7A	ENSG00000178951	ZBTB7A (Transfac)	Motif4647	1-2	CB	-0.575478	0.101382	0.369318
ZBTB7A	ENSG00000178951	ZBTB7A (Transfac)	Motif4647	3-5	CB	0.255673	0.142484	0.655196
ZBTB7A	ENSG00000178951	ZBTB7A (Transfac)	Motif4647	6-7	CB	0.17453	0.254113	0.58908
ZEB1	ENSG00000148516	ZEB1 (JASPAR)	Motif2139	1-2	BM	-0.250346	0.565091	0.936776
ZEB1	ENSG00000148516	ZEB1 (JASPAR)	Motif2139	3-5	BM	0.159741	0.366862	0.567981
ZEB1	ENSG00000148516	ZEB1 (JASPAR)	Motif2139	6-7	BM	0.677861	0.00241753	0.0436666
ZEB1	ENSG00000148516	ZEB1 (JASPAR)	Motif2139	1-2	CB	-0.256451	0.588199	0.854218
ZEB1	ENSG00000148516	ZEB1 (JASPAR)	Motif2139	3-5	CB	-0.191917	0.395879	0.954761
ZEB1	ENSG00000148516	ZEB1 (JASPAR)	Motif2139	6-7	CB	-0.0544777	0.799787	0.940344
ZFX	ENSG00000005889	ZFX (JASPAR)	Motif2171	1-2	BM	-1.3418	1.10188e-05	0.000382131
ZFX	ENSG00000005889	ZFX (JASPAR)	Motif2171	3-5	BM	-0.532996	0.000386713	0.00296708
ZFX	ENSG00000005889	ZFX (JASPAR)	Motif2171	6-7	BM	0.102322	0.630547	0.91584
ZFX	ENSG00000005889	ZFX (JASPAR)	Motif2171	1-2	CB	-0.996233	0.00671826	0.0569552
ZFX	ENSG00000005889	ZFX (JASPAR)	Motif2171	3-5	CB	0.0303352	0.858804	1
ZFX	ENSG00000005889	ZFX (JASPAR)	Motif2171	6-7	CB	-0.0804177	0.628111	0.880517
ZNF217	ENSG00000171940	ZNF217 (Transfac)	Motif3952	1-2	BM	-0.118589	0.883336	1
ZNF217	ENSG00000171940	ZNF217 (Transfac)	Motif3952	3-5	BM	-0.737557	0.00195326	0.0121833
ZNF217	ENSG00000171940	ZNF217 (Transfac)	Motif3952	6-7	BM	-0.505615	0.149548	0.524501
ZNF217	ENSG00000171940	ZNF217 (Transfac)	Motif3952	1-2	CB	0.156486	0.739978	0.956127
ZNF217	ENSG00000171940	ZNF217 (Transfac)	Motif3952	3-5	CB	-0.036356	1	1
ZNF217	ENSG00000171940	ZNF217 (Transfac)	Motif3952	6-7	CB	0.183721	0.429116	0.729213
ZNF219	ENSG00000165804	ZNF219 (Transfac)	Motif4625	1-2	BM	-0.81333	0.0087075	0.0872268
ZNF219	ENSG00000165804	ZNF219 (Transfac)	Motif4625	3-5	BM	-0.340476	0.0174174	0.0692701
ZNF219	ENSG00000165804	ZNF219 (Transfac)	Motif4625	6-7	BM	0.00292726	1	1
ZNF219	ENSG00000165804	ZNF219 (Transfac)	Motif4625	1-2	CB	-0.968878	0.00474193	0.0451786
ZNF219	ENSG00000165804	ZNF219 (Transfac)	Motif4625	3-5	CB	-0.0629342	0.724786	1
ZNF219	ENSG00000165804	ZNF219 (Transfac)	Motif4625	6-7	CB	0.0823042	0.606804	0.868151
ZNF282	ENSG00000170265	ZNF282 (SELEX)	Motif1991	1-2	BM	-0.320676	0.369894	0.845836
ZNF282	ENSG00000170265	ZNF282 (SELEX)	Motif1991	3-5	BM	-0.457044	0.00552221	0.0278358
ZNF282	ENSG00000170265	ZNF282 (SELEX)	Motif1991	6-7	BM	0.223378	0.288825	0.701433
ZNF282	ENSG00000170265	ZNF282 (SELEX)	Motif1991	1-2	CB	0.387683	0.302408	0.68794
ZNF282	ENSG00000170265	ZNF282 (SELEX)	Motif1991	3-5	CB	-0.367597	0.0770944	0.554942
ZNF282	ENSG00000170265	ZNF282 (SELEX)	Motif1991	6-7	CB	-0.147107	0.409028	0.715569
ZNF35	ENSG00000169981	ZNF35 (uniPROBE)	Motif1057	1-2	BM	0.64804	0.217163	0.662958
ZNF35	ENSG00000169981	ZNF35 (uniPROBE)	Motif1057	3-5	BM	-0.947722	0.00146047	0.00959261
ZNF35	ENSG00000169981	ZNF35 (uniPROBE)	Motif1057	6-7	BM	0.139971	0.663091	0.922793
ZNF35	ENSG00000169981	ZNF35 (uniPROBE)	Motif1057	1-2	CB	0.420301	0.39647	0.752195
ZNF35	ENSG00000169981	ZNF35 (uniPROBE)	Motif1057	3-5	CB	-0.0421865	1	1
ZNF35	ENSG00000169981	ZNF35 (uniPROBE)	Motif1057	6-7	CB	-0.224657	0.468327	0.751475
ZNF513	ENSG00000163795	ZNF513 (Transfac)	Motif4029	1-2	BM	1.14741	0.000564144	0.00829004
ZNF513	ENSG00000163795	ZNF513 (Transfac)	Motif4029	3-5	BM	0.301753	0.064875	0.186866
ZNF513	ENSG00000163795	ZNF513 (Transfac)	Motif4029	6-7	BM	0.695743	0.000844951	0.0203492
ZNF513	ENSG00000163795	ZNF513 (Transfac)	Motif4029	1-2	CB	0.702565	0.0748706	0.300934
ZNF513	ENSG00000163795	ZNF513 (Transfac)	Motif4029	3-5	CB	0.113376	0.610622	1
ZNF513	ENSG00000163795	ZNF513 (Transfac)	Motif4029	6-7	CB	0.360591	0.0423926	0.257024
ZNF524	ENSG00000171443	ZNF524 (SELEX)	Motif1295	1-2	BM	-0.0959525	0.834486	1
ZNF524	ENSG00000171443	ZNF524 (SELEX)	Motif1295	3-5	BM	-0.437157	0.00721781	0.0345737
ZNF524	ENSG00000171443	ZNF524 (SELEX)	Motif1295	6-7	BM	0.104091	0.608634	0.908237
ZNF524	ENSG00000171443	ZNF524 (SELEX)	Motif1295	1-2	CB	0.115099	0.805629	0.972814
ZNF524	ENSG00000171443	ZNF524 (SELEX)	Motif1295	3-5	CB	-0.0525732	0.800692	1
ZNF524	ENSG00000171443	ZNF524 (SELEX)	Motif1295	6-7	CB	0.00719336	0.953878	1
ZNF8	ENSG00000273439	ZNF8 (uniPROBE)	Motif1058	1-2	BM	-2.10994	0.00352705	0.0430698
ZNF8	ENSG00000273439	ZNF8 (uniPROBE)	Motif1058	3-5	BM	-0.875202	0.00206376	0.0125125
ZNF8	ENSG00000273439	ZNF8 (uniPROBE)	Motif1058	6-7	BM	-0.192745	0.707466	0.945105
ZNF8	ENSG00000273439	ZNF8 (uniPROBE)	Motif1058	1-2	CB	-0.834683	0.264851	0.633543
ZNF8	ENSG00000273439	ZNF8 (uniPROBE)	Motif1058	3-5	CB	0.226451	0.384236	0.951227
ZNF8	ENSG00000273439	ZNF8 (uniPROBE)	Motif1058	6-7	CB	-0.35826	0.252473	0.587571
ZSCAN16	ENSG00000196812	ZSCAN16 (SELEX)	Motif1992	1-2	BM	1.06681	0.00266394	0.033473
ZSCAN16	ENSG00000196812	ZSCAN16 (SELEX)	Motif1992	3-5	BM	0.0746063	0.667378	0.825417
ZSCAN16	ENSG00000196812	ZSCAN16 (SELEX)	Motif1992	6-7	BM	0.142862	0.559395	0.897487
ZSCAN16	ENSG00000196812	ZSCAN16 (SELEX)	Motif1992	1-2	CB	0.284158	0.533201	0.822571
ZSCAN16	ENSG00000196812	ZSCAN16 (SELEX)	Motif1992	3-5	CB	-0.502007	0.051935	0.479017
ZSCAN16	ENSG00000196812	ZSCAN16 (SELEX)	Motif1992	6-7	CB	-0.0969274	0.684693	0.897895
ZSCAN4	ENSG00000180532	ZSCAN4 (uniPROBE)	Motif1068	1-2	BM	-0.129431	1	1
ZSCAN4	ENSG00000180532	ZSCAN4 (uniPROBE)	Motif1068	3-5	BM	0.499457	0.011246	0.0491404
ZSCAN4	ENSG00000180532	ZSCAN4 (uniPROBE)	Motif1068	6-7	BM	0.719161	0.00888639	0.0975253
ZSCAN4	ENSG00000180532	ZSCAN4 (uniPROBE)	Motif1068	1-2	CB	-0.181792	1	1
ZSCAN4	ENSG00000180532	ZSCAN4 (uniPROBE)	Motif1068	3-5	CB	0.338289	0.210848	0.781219
ZSCAN4	ENSG00000180532	ZSCAN4 (uniPROBE)	Motif1068	6-7	CB	0.365431	0.102374	0.392736
